# Supplementary material for: Interplay between Intestinal Bacterial Communities and Unicellular Parasites in a Morbidly Obese Population: A Neglected Trinomial
Source: Nutrients. 2022 Aug 5;14(15):3211. doi: 10.3390/nu14153211 (PMC9370494; doi:10.3390/nu14153211)
Supplement: Supplementary file 1 [file nutrients-14-03211-s001.zip]

Archive with 6 entries (6 files):
- Figure S1 PCoA genus plots clusered by colonization status by Blastocystis sp. Dientamoeba fragilis.tiff
- Figure S2 Alpha Diversity in patients with metabolic comorbidities clustered by colonization status.tiff
- Figure S3 Relative Abundance of Phyla in studied population.tiff
- Figure S4 Alpha Diversity clustered by correct macronutrients intake and colonization status.tiff
- Supplementary Table S1- reads by count by Phyla.ods
- Supplementary Table S2-reads by count by Genus.ods
