# Supplementary material for: Interplay between Intestinal Bacterial Communities and Unicellular Parasites in a Morbidly Obese Population: A Neglected Trinomial
Source: Nutrients. 2022 Aug 5;14(15):3211. doi: 10.3390/nu14153211 (PMC9370494; doi:10.3390/nu14153211)
Supplement: Supplementary file 1 [file nutrients-14-03211-s001.zip › Supplementary Table S1- reads by count by Phyla.ods]

## Sheet: Hoja1
Table S1.- Number of reads by count according to the phyla for each sample
Phyla	Subject 1	Subject 2	Subject 3	Subject 4	Subject 5	Subject 6	Subject 7	Subject 8	Subject 9	Subject 10	Subject 11	Subject 12	Subject 13	Subject 14	Subject 15	Subject 16	Subject 17	Subject 18	Subject 19	Subject 20	Subject 21	Subject 22	Subject 23	Subject 24	Subject 25	Subject 26	Subject 27	Subject 28	Subject 29	Subject 30	Subject 31	Subject 32	Subject 33	Subject 34	Subject 35	Subject 36	Subject 37	Subject 38	Subject 39	Subject 40	Subject 41	Subject 42	Subject 43	Subject 44	Subject 45	Subject 46	Subject 47	Subject 48	Subject 49
Actinobacteria	122	546	1059	416	287	238	453	1774	278	557	1205	1001	1174	4	64	377	1181	226	574	905	38	9228	1870	277	665	1505	816	1126	14506	4757	236	3758	40	1275	1092	2162	8632	792	532	1332	5829	2197	280	755	3151	4439	399	862	318
Bacteroidetes	34313	53228	23295	32803	34788	84883	60064	61725	81244	41870	31420	67057	76825	59168	68542	69790	74930	61131	46823	50968	68885	186643	107847	83101	67901	39398	72546	46073	37602	63221	64340	77199	65804	43077	63105	67650	62402	46621	55218	101556	67697	56697	84335	65804	75627	92139	83010	80867	84299
Cyanobacteria	7	32	1023	5368	0	189	1502	0	108	0	11	37	0	0	0	0	5	97	3338	0	0	11	1649	373	4142	0	1075	0	93	0	10	0	0	0	667	0	0	0	387	158	24	0	0	345	0	515	0	508	156
Epsilonbacteraeota	0	0	0	0	0	4	0	12	0	0	0	9	0	119	0	0	0	0	0	0	4	3	36	6	0	5	7	8	0	4	0	0	14	16	0	0	0	0	9	0	0	0	3	2	0	4	32	0	0
Firmicutes	109025	51647	103721	64902	57876	24654	34605	46230	63472	58027	32441	44979	53110	27857	46399	57016	44212	38692	43291	53488	18685	341168	116583	45236	63813	86385	53260	40015	39237	50197	57611	62289	37606	59745	28831	38092	36195	99802	54187	55100	55667	42732	40629	96349	53802	27127	39069	57716	42334
Fusobacteria	0	0	0	0	0	6744	0	0	0	0	0	40	0	0	57	0	3	0	0	136	0	0	0	0	0	6	0	0	55	0	0	0	5774	0	0	0	0	0	0	0	0	0	0	0	0	0	0	0	0
Lentisphaerae	0	28	376	2499	552	199	1741	0	6	59	2053	0	0	0	0	0	0	4	45	466	0	0	0	308	62	1692	47	137	47	284	0	129	0	107	241	0	0	17	541	1091	84	114	0	105	0	0	0	30	166
Patescibacteria	0	0	0	0	0	0	3	4	7	18	30	4	0	0	0	4	2	0	10	3	0	16	18	9	0	5	12	0	74	6	13	0	7	0	0	3	0	9	5	2	13	5	0	0	3	10	4	0	2
Proteobacteria	3816	7358	3484	11928	1255	8598	9680	3865	11937	2609	10066	5244	3722	11125	5519	2094	5150	1665	4980	6992	10487	13058	22745	25739	10907	8870	10210	3651	8879	5455	11821	2209	4346	9896	6292	8498	3951	9842	16075	12050	5377	7204	8363	5511	30420	7920	9008	8713	5184
Spirochaetes	0	0	0	0	0	0	0	0	0	0	0	0	0	0	0	0	0	0	0	0	0	0	0	0	0	87	0	0	0	0	0	0	0	0	0	0	0	0	0	0	0	0	0	0	0	0	0	0	0
Synergistetes	0	37	40	0	0	0	0	0	18	0	130	0	0	0	0	0	0	0	0	0	59	0	0	0	0	0	113	0	15	3	0	0	0	0	0	0	0	0	0	0	183	0	0	11	0	0	0	0	0
Tenericutes	59	0	4075	87	3431	0	306	0	0	0	3735	0	0	0	0	101	0	0	0	91	0	0	0	145	1252	1767	40	0	0	192	0	3	0	142	1573	0	25	30	807	0	309	0	0	109	0	0	0	0	0
Verrucomicrobia	106	6	1451	1175	2209	10052	1405	1323	1450	0	11389	3	0	0	0	0	1591	0	3928	1309	501	17	5193	3004	10	4259	5047	0	0	403	0	0	146	328	744	1362	0	496	1325	70	5146	344	0	3811	2367	219	553	1541	0
[truncated: 2 more columns]
