# Supplementary material for: Interplay between Intestinal Bacterial Communities and Unicellular Parasites in a Morbidly Obese Population: A Neglected Trinomial
Source: Nutrients. 2022 Aug 5;14(15):3211. doi: 10.3390/nu14153211 (PMC9370494; doi:10.3390/nu14153211)
Supplement: Supplementary file 1 [file nutrients-14-03211-s001.zip › Supplementary Table S2-reads by count by Genus.ods]

## Sheet: Hoja1
Table S2.- Number of reads by count according to the genus for each sample
Genus	Subject 1	Subject 2	Subject 3	Subject 4	Subject 5	Subject 6	Subject 7	Subject 8	Subject 9	Subject 10	Subject 11	Subject 12	Subject 13	Subject 14	Subject 15	Subject 16	Subject 17	Subject 18	Subject 19	Subject 20	Subject 21	Subject 22	Subject 23	Subject 24	Subject 25	Subject 26	Subject 27	Subject 28	Subject 29	Subject 30	Subject 31	Subject 32	Subject 33	Subject 34	Subject 35	Subject 36	Subject 37	Subject 38	Subject 39	Subject 40	Subject 41	Subject 42	Subject 43	Subject 44	Subject 45	Subject 46	Subject 47	Subject 48	Subject 49
k__Bacteria;p__Actinobacteria;c__Actinobacteria;o__Actinomycetales;f__Actinomycetaceae;g__Actinomyces	0	6	0	0	0	0	0	0	0	0	0	10	0	0	0	0	0	0	0	17	2	0	0	0	0	0	0	0	43	0	0	0	0	3	0	8	0	0	0	0	10	16	0	0	0	19	0	0	0
k__Bacteria;p__Actinobacteria;c__Actinobacteria;o__Bifidobacteriales;f__Bifidobacteriaceae;g__Bifidobacterium	60	357	669	135	153	0	164	1597	11	0	133	355	899	4	0	164	186	43	0	46	0	6152	569	2	0	652	117	424	2902	3408	79	676	0	709	915	0	7404	39	100	75	4751	495	119	183	1283	63	25	0	50
k__Bacteria;p__Actinobacteria;c__Actinobacteria;o__Bifidobacteriales;f__Bifidobacteriaceae;g__Scardovia	0	0	0	0	0	0	0	0	0	0	0	0	0	0	0	0	0	0	0	0	0	3	12	0	0	0	0	0	0	0	0	0	0	0	0	0	0	0	0	0	0	3	0	0	0	0	0	0	0
k__Bacteria;p__Actinobacteria;c__Actinobacteria;o__Corynebacteriales;f__Corynebacteriaceae;g__Corynebacterium	0	0	0	0	0	0	0	0	0	0	0	0	0	0	0	0	0	0	0	0	0	0	0	0	0	0	0	0	0	0	0	0	0	0	0	0	0	0	0	0	0	0	0	0	0	0	0	0	0
k__Bacteria;p__Actinobacteria;c__Actinobacteria;o__Micrococcales;f__Microbacteriaceae;g__Leifsonia	17	0	0	0	0	0	0	0	0	0	0	0	0	0	0	0	0	0	0	0	0	0	0	0	0	0	0	0	0	0	0	0	0	0	0	0	0	0	0	0	0	0	0	0	0	0	0	0	0
k__Bacteria;p__Actinobacteria;c__Actinobacteria;o__Micrococcales;f__Micrococcaceae;g__Rothia	0	0	0	0	0	0	0	0	0	0	0	0	0	0	0	4	0	0	0	9	0	0	7	0	8	0	3	0	4	0	0	0	0	0	0	0	0	0	8	0	0	0	0	2	14	2	21	0	6
k__Bacteria;p__Actinobacteria;c__Actinobacteria;o__Propionibacteriales;f__Propionibacteriaceae;g__Cutibacterium	4	0	0	0	0	0	0	0	0	0	0	0	7	0	0	0	3	0	0	0	0	0	0	0	0	0	0	0	0	0	0	0	0	0	0	0	0	0	0	0	0	0	0	0	0	4	0	0	0
k__Bacteria;p__Actinobacteria;c__Coriobacteriia;o__Coriobacteriales;f__Atopobiaceae;g__Atopobium	0	0	0	0	0	0	0	2	0	0	0	6	0	0	0	0	0	0	0	0	0	0	0	0	0	0	0	0	0	0	0	0	0	0	0	0	0	0	0	0	0	0	0	0	0	0	51	0	0
k__Bacteria;p__Actinobacteria;c__Coriobacteriia;o__Coriobacteriales;f__Atopobiaceae;g__Coriobacteriaceae UCG-002	0	0	0	0	0	0	0	0	0	0	0	0	0	0	0	0	0	0	0	0	0	0	0	0	0	0	0	0	15	0	0	6	0	0	3	0	0	0	0	0	0	0	8	0	0	0	0	0	0
k__Bacteria;p__Actinobacteria;c__Coriobacteriia;o__Coriobacteriales;f__Atopobiaceae;g__Coriobacteriaceae UCG-003	0	0	0	0	0	0	0	0	0	0	0	146	0	0	0	0	0	0	0	0	0	0	0	0	0	0	0	0	0	0	0	0	0	0	0	0	0	0	0	0	0	0	0	0	0	0	0	0	0
k__Bacteria;p__Actinobacteria;c__Coriobacteriia;o__Coriobacteriales;f__Atopobiaceae;g__Libanicoccus	0	0	0	0	0	0	0	0	0	0	0	11	0	0	0	0	0	0	0	0	0	0	0	0	42	0	0	0	0	0	19	34	0	0	13	0	0	0	0	0	0	61	0	0	0	0	0	0	0
k__Bacteria;p__Actinobacteria;c__Coriobacteriia;o__Coriobacteriales;f__Atopobiaceae;g__Olsenella	0	0	31	0	0	0	0	0	0	48	0	0	0	0	0	0	0	0	0	0	0	0	29	3	10	14	0	4	13	53	0	502	0	0	0	0	0	0	11	0	22	0	50	16	0	0	0	0	11
k__Bacteria;p__Actinobacteria;c__Coriobacteriia;o__Coriobacteriales;f__Atopobiaceae;g__Olsenella sp. Marseille-P3359	0	0	0	0	0	0	0	0	0	0	0	0	0	0	0	0	0	0	0	0	0	0	0	0	0	0	0	0	0	0	0	0	0	0	0	0	0	0	0	0	0	0	0	0	0	0	0	0	0
k__Bacteria;p__Actinobacteria;c__Coriobacteriia;o__Coriobacteriales;f__Atopobiaceae;g__uncultured	0	0	15	0	0	0	0	0	0	0	0	0	0	0	0	0	0	0	0	0	0	0	8	0	6	0	0	0	22	0	0	0	0	0	0	0	0	0	0	0	0	0	0	0	0	0	0	8	0
k__Bacteria;p__Actinobacteria;c__Coriobacteriia;o__Coriobacteriales;f__Coriobacteriaceae;g__Collinsella	23	147	140	61	89	168	97	154	198	322	994	422	253	0	27	161	914	108	486	477	0	2178	1003	40	249	706	212	557	10179	866	68	1736	0	396	85	2137	856	659	212	1161	773	1292	28	299	1700	3343	168	372	95
k__Bacteria;p__Actinobacteria;c__Coriobacteriia;o__Coriobacteriales;f__Coriobacteriaceae;g__Enorma	0	0	0	0	0	0	0	6	0	0	0	0	0	0	0	0	31	0	0	0	0	0	0	0	0	0	0	0	0	0	0	40	9	0	0	0	0	0	0	0	0	0	45	0	0	0	0	0	0
k__Bacteria;p__Actinobacteria;c__Coriobacteriia;o__Coriobacteriales;f__Coriobacteriales Incertae Sedis;g__Raoultibacter	0	0	0	0	0	0	0	0	0	0	0	0	0	0	0	0	0	0	0	0	0	0	0	0	0	0	0	0	19	0	0	0	0	0	0	0	0	0	0	0	0	0	0	0	0	0	0	0	0
k__Bacteria;p__Actinobacteria;c__Coriobacteriia;o__Coriobacteriales;f__Coriobacteriales Incertae Sedis;g__uncultured	0	30	0	7	0	70	18	0	24	0	0	3	0	0	0	4	23	0	19	11	0	352	16	69	0	17	0	5	498	6	0	10	0	43	0	0	8	0	0	0	54	289	0	19	48	0	0	65	9
k__Bacteria;p__Actinobacteria;c__Coriobacteriia;o__Coriobacteriales;f__Eggerthellaceae;g__Adlercreutzia	0	6	0	0	25	0	37	0	0	0	0	0	15	0	0	0	0	0	59	10	0	507	0	15	0	25	0	0	0	10	0	16	0	0	0	0	10	20	0	5	17	35	0	8	0	0	8	50	0
k__Bacteria;p__Actinobacteria;c__Coriobacteriia;o__Coriobacteriales;f__Eggerthellaceae;g__CHKCI002	0	0	36	0	0	0	0	0	0	0	0	0	0	0	0	0	0	0	0	8	12	0	0	0	0	0	0	0	0	0	0	0	0	0	0	0	0	10	0	0	0	0	0	0	0	0	0	0	0
k__Bacteria;p__Actinobacteria;c__Coriobacteriia;o__Coriobacteriales;f__Eggerthellaceae;g__Eggerthella	10	0	0	0	9	0	0	0	24	0	0	0	0	0	0	0	24	0	3	0	24	0	0	0	0	0	0	0	118	0	0	0	31	0	0	9	0	50	0	5	0	6	0	0	13	209	0	5	0
k__Bacteria;p__Actinobacteria;c__Coriobacteriia;o__Coriobacteriales;f__Eggerthellaceae;g__Enterorhabdus	0	0	0	0	0	0	0	0	0	88	7	8	0	0	0	0	0	34	0	0	0	0	0	138	151	17	0	13	19	0	11	44	0	31	0	0	0	0	10	81	18	0	0	0	0	113	0	6	0
k__Bacteria;p__Actinobacteria;c__Coriobacteriia;o__Coriobacteriales;f__Eggerthellaceae;g__Gordonibacter	0	0	0	0	0	0	0	0	21	0	0	0	0	0	0	0	0	0	7	0	0	0	38	0	0	0	0	0	152	3	0	0	0	0	0	8	0	6	0	0	0	0	0	23	0	0	0	0	0
k__Bacteria;p__Actinobacteria;c__Coriobacteriia;o__Coriobacteriales;f__Eggerthellaceae;g__Paraeggerthella	0	0	0	0	0	0	0	0	0	0	0	0	0	0	0	0	0	0	0	0	0	0	0	0	0	0	0	0	0	0	0	0	0	0	0	0	0	0	0	0	0	0	0	0	0	0	0	0	0
k__Bacteria;p__Actinobacteria;c__Coriobacteriia;o__Coriobacteriales;f__Eggerthellaceae;g__Senegalimassilia	0	0	15	128	0	0	0	15	0	20	0	22	0	0	37	10	0	23	0	42	0	36	112	10	104	0	19	0	0	147	44	337	0	69	6	0	197	0	105	0	184	0	14	89	0	0	0	67	117
k__Bacteria;p__Actinobacteria;c__Coriobacteriia;o__Coriobacteriales;f__Eggerthellaceae;g__Slackia	0	0	91	61	0	0	12	0	0	69	63	18	0	0	0	28	0	13	0	285	0	0	76	0	0	59	443	76	522	264	15	218	0	24	70	0	88	8	73	0	0	0	11	70	93	662	126	289	11
k__Bacteria;p__Actinobacteria;c__Coriobacteriia;o__Coriobacteriales;f__Eggerthellaceae;g__uncultured	0	0	62	24	11	0	125	0	0	10	8	0	0	0	0	0	0	5	0	0	0	0	0	0	95	15	12	47	0	0	0	93	0	0	0	0	27	0	13	5	0	0	5	46	0	24	0	0	19
k__Bacteria;p__Actinobacteria;c__Coriobacteriia;o__Coriobacteriales;f__Eggerthellaceae;__	0	0	0	0	0	0	0	0	0	0	0	0	0	0	0	0	0	0	0	0	0	0	0	0	0	0	0	0	0	0	0	0	0	0	0	0	42	0	0	0	0	0	0	0	0	0	0	0	0
k__Bacteria;p__Actinobacteria;c__Coriobacteriia;o__Coriobacteriales;f__uncultured;g__uncultured bacterium	8	0	0	0	0	0	0	0	0	0	0	0	0	0	0	6	0	0	0	0	0	0	0	0	0	0	10	0	0	0	0	46	0	0	0	0	0	0	0	0	0	0	0	0	0	0	0	0	0
k__Bacteria;p__Bacteroidetes;c__Bacteroidia;o__Bacteroidales;f__Bacteroidaceae;g__Bacteroides	28311	29324	6458	15163	5365	57510	3874	23660	72182	1923	10858	17185	46525	58955	2811	10081	66346	6545	25375	5152	59805	158604	53092	27385	9705	19552	12390	3377	17877	15812	29676	10617	36940	27361	9594	53138	19171	30331	23680	34848	27708	18080	18069	21108	47121	55939	37530	53399	6509
k__Bacteria;p__Bacteroidetes;c__Bacteroidia;o__Bacteroidales;f__Barnesiellaceae;g__Barnesiella	0	2114	1081	821	0	916	129	0	116	0	98	1917	2940	0	2	0	1000	1478	0	451	0	1639	8080	1200	89	1371	5132	0	1996	594	2736	66	725	1131	1256	2053	740	60	1135	1139	6806	1609	2645	2641	0	0	0	3418	521
k__Bacteria;p__Bacteroidetes;c__Bacteroidia;o__Bacteroidales;f__Barnesiellaceae;g__Coprobacter	1063	301	103	132	0	543	0	912	1824	0	0	277	0	0	0	91	457	103	1142	49	0	0	137	488	0	30	708	94	24	60	34	31	268	227	267	754	9	1999	108	396	1631	421	120	360	0	2976	543	859	84
k__Bacteria;p__Bacteroidetes;c__Bacteroidia;o__Bacteroidales;f__Barnesiellaceae;g__uncultured	0	347	138	727	0	153	0	469	0	0	0	423	0	0	0	0	106	0	0	0	0	1117	375	1102	0	410	1072	0	0	224	31	0	0	0	132	1594	37	16	639	0	1061	476	125	1099	0	0	143	0	7
k__Bacteria;p__Bacteroidetes;c__Bacteroidia;o__Bacteroidales;f__Marinifilaceae;g__Butyricimonas	489	253	253	1087	92	268	608	240	66	323	852	248	4283	0	108	1049	104	187	0	411	1610	503	1357	661	235	395	532	185	429	506	103	859	419	584	504	974	621	15	602	443	1820	375	457	241	0	3076	0	426	410
k__Bacteria;p__Bacteroidetes;c__Bacteroidia;o__Bacteroidales;f__Marinifilaceae;g__Odoribacter	0	288	181	471	625	979	628	0	282	572	540	956	1094	0	0	0	662	126	797	519	0	696	469	738	4722	482	4011	229	829	475	168	485	680	1432	842	682	1110	4748	1074	642	1380	773	529	979	1314	756	929	2651	337
k__Bacteria;p__Bacteroidetes;c__Bacteroidia;o__Bacteroidales;f__Marinifilaceae;g__Sanguibacteroides	0	0	0	16	0	0	93	0	0	0	260	0	0	0	0	0	0	0	0	183	0	0	0	0	0	111	0	0	0	63	20	156	0	0	24	0	0	0	251	0	110	0	0	0	0	0	0	0	0
k__Bacteria;p__Bacteroidetes;c__Bacteroidia;o__Bacteroidales;f__Muribaculaceae;g__CAG-873	0	0	0	0	0	0	0	0	0	0	0	0	0	0	0	0	0	0	0	8209	0	0	0	0	0	0	0	0	0	0	0	0	0	0	0	0	0	0	0	0	0	0	0	0	0	0	0	0	0
k__Bacteria;p__Bacteroidetes;c__Bacteroidia;o__Bacteroidales;f__Muribaculaceae;g__Gram-negative bacterium cTPY-13	0	0	0	0	0	0	0	0	0	0	0	0	0	0	0	0	0	0	0	0	0	0	0	0	0	0	0	0	0	0	0	0	0	0	0	0	0	0	0	0	150	0	0	0	0	0	0	0	0
k__Bacteria;p__Bacteroidetes;c__Bacteroidia;o__Bacteroidales;f__Muribaculaceae;g__gut metagenome	0	0	0	0	0	0	0	0	0	0	0	0	0	0	0	0	0	0	0	0	0	0	0	125	0	0	0	0	0	0	0	0	0	0	0	0	0	0	0	0	0	0	0	0	0	0	0	0	0
k__Bacteria;p__Bacteroidetes;c__Bacteroidia;o__Bacteroidales;f__Muribaculaceae;g__metagenome	0	9790	0	3911	1669	1947	6482	0	0	2562	19	4	0	0	2336	3834	0	0	0	1550	0	0	0	10053	290	0	0	1852	0	0	0	3698	15580	0	0	0	0	0	0	0	0	0	0	0	0	12260	0	0	1516
k__Bacteria;p__Bacteroidetes;c__Bacteroidia;o__Bacteroidales;f__Muribaculaceae;g__uncultured bacterium	0	0	413	0	0	0	0	0	0	0	0	0	0	0	0	0	0	0	0	0	0	0	0	291	3	0	0	0	0	0	0	1387	0	0	0	0	0	0	1974	0	113	0	0	24	0	0	0	0	0
k__Bacteria;p__Bacteroidetes;c__Bacteroidia;o__Bacteroidales;f__Muribaculaceae;g__uncultured organism	0	0	3222	0	0	0	0	0	0	0	0	0	0	0	0	0	0	0	0	0	0	0	0	0	0	0	0	0	0	0	0	245	0	0	0	0	0	0	0	0	0	0	0	0	0	0	0	0	0
k__Bacteria;p__Bacteroidetes;c__Bacteroidia;o__Bacteroidales;f__Muribaculaceae;__	0	0	0	0	0	0	0	0	0	0	0	0	0	0	0	0	0	0	0	0	0	0	0	323	0	0	0	0	0	0	0	0	0	0	0	0	0	0	0	0	0	0	0	0	0	0	0	0	0
k__Bacteria;p__Bacteroidetes;c__Bacteroidia;o__Bacteroidales;f__Porphyromonadaceae;g__Porphyromonas	0	0	0	0	0	0	0	0	0	0	0	9	0	0	0	0	0	0	0	0	0	0	257	0	0	3	0	0	37	0	0	0	33	0	0	0	0	0	20	0	4	0	0	0	0	0	0	0	0
k__Bacteria;p__Bacteroidetes;c__Bacteroidia;o__Bacteroidales;f__Prevotellaceae;g__Alloprevotella	0	0	0	0	0	0	0	0	0	4156	293	0	0	0	0	3527	0	6360	0	0	0	0	0	0	6387	0	0	8680	0	0	12497	11141	0	0	0	0	0	15	0	32646	0	0	0	4	3	0	0	0	10889
k__Bacteria;p__Bacteroidetes;c__Bacteroidia;o__Bacteroidales;f__Prevotellaceae;g__Paraprevotella	1683	0	12	1711	695	6211	495	1395	0	5	217	1778	1214	0	0	1004	0	394	0	0	0	7349	3820	0	548	983	1543	905	403	321	1148	670	6283	826	780	0	658	31	1751	2030	3845	909	727	4570	0	8453	2531	3377	761
k__Bacteria;p__Bacteroidetes;c__Bacteroidia;o__Bacteroidales;f__Prevotellaceae;g__Prevotella	0	0	0	0	0	24	0	2	36	0	0	24	0	0	0	0	2	0	0	0	29	0	107	5	20	4	0	0	3	15	0	0	0	3	0	3	7	49	83	0	0	0	4	0	4	0	0	0	0
k__Bacteria;p__Bacteroidetes;c__Bacteroidia;o__Bacteroidales;f__Prevotellaceae;g__Prevotella 2	0	0	0	0	0	0	5228	0	0	2572	2460	0	0	0	10812	0	0	0	0	0	0	0	0	0	1933	0	0	7637	0	1503	0	6254	0	0	0	0	6780	0	0	0	0	0	0	0	0	0	0	0	0
k__Bacteria;p__Bacteroidetes;c__Bacteroidia;o__Bacteroidales;f__Prevotellaceae;g__Prevotella 6	0	0	0	0	0	0	4	17	0	10	0	114	0	0	0	0	0	0	0	6	0	0	2269	0	6	0	0	0	0	0	0	0	0	0	0	0	0	0	0	0	2	0	0	4	0	10	0	9	0
k__Bacteria;p__Bacteroidetes;c__Bacteroidia;o__Bacteroidales;f__Prevotellaceae;g__Prevotella 7	0	0	0	0	44	0	0	0	0	260	3965	0	2	0	109	0	0	2248	2	0	0	0	163	4473	1538	3	0	0	0	0	0	499	0	0	0	0	0	289	9	0	5	0	0	0	0	5	0	0	0
k__Bacteria;p__Bacteroidetes;c__Bacteroidia;o__Bacteroidales;f__Prevotellaceae;g__Prevotella 9	21	9	22	11	23670	13	30594	9	19	22608	203	27924	0	0	47710	28498	11	34721	7	17505	16	18	6	15275	33359	2794	25571	20190	2090	39627	0	33903	25	0	29278	0	24204	64	5	7	10	21897	45709	23601	0	4	0	0	60234
k__Bacteria;p__Bacteroidetes;c__Bacteroidia;o__Bacteroidales;f__Prevotellaceae;g__Prevotellaceae NK3B31 group	6	0	51	0	0	0	1064	0	0	0	499	0	9388	0	0	580	0	0	0	1516	0	0	0	0	0	0	0	0	0	0	14131	1595	0	4031	501	0	4432	0	0	25398	0	0	4300	0	0	0	23989	0	0
k__Bacteria;p__Bacteroidetes;c__Bacteroidia;o__Bacteroidales;f__Prevotellaceae;g__Prevotellaceae UCG-001	0	0	0	0	0	0	0	0	0	0	3357	0	0	0	0	989	0	0	0	0	0	0	0	0	0	0	0	0	0	0	0	0	0	0	0	0	0	0	0	0	0	0	0	0	0	0	0	0	411
k__Bacteria;p__Bacteroidetes;c__Bacteroidia;o__Bacteroidales;f__Prevotellaceae;g__uncultured	0	0	0	1985	560	1442	0	0	0	440	306	0	0	0	2118	0	0	0	0	320	0	0	0	0	709	0	0	0	0	0	0	0	0	0	0	0	0	0	0	0	0	0	0	0	0	0	0	0	532
k__Bacteria;p__Bacteroidetes;c__Bacteroidia;o__Bacteroidales;f__Rikenellaceae;g__Alistipes	2086	9287	8503	5813	1138	8680	7593	17871	5333	1966	4233	5526	10404	211	106	15038	2520	3985	3546	12197	4469	11452	30387	18218	2798	6338	18391	704	10555	1553	1435	2538	3144	6633	8998	4469	3875	8731	14005	3112	18729	11412	9340	9822	5425	7154	6779	14057	1141
k__Bacteria;p__Bacteroidetes;c__Bacteroidia;o__Bacteroidales;f__Rikenellaceae;g__Rikenellaceae RC9 gut group	0	0	0	0	0	0	0	0	0	2869	997	0	0	0	0	0	0	0	0	0	0	0	0	0	2936	6164	0	0	0	0	0	0	0	0	0	0	0	198	7899	0	0	0	0	0	0	0	0	0	0
k__Bacteria;p__Bacteroidetes;c__Bacteroidia;o__Bacteroidales;f__Tannerellaceae;g__Parabacteroides	654	1509	2557	939	855	6197	3272	17150	1386	1567	1368	10672	975	2	2430	4089	3722	4944	15954	2900	2956	5265	7328	2268	2541	758	2988	2220	3359	1441	2361	2697	1707	652	10929	3983	712	75	1775	824	4024	745	2310	1351	21760	1506	10545	2668	947
k__Bacteria;p__Bacteroidetes;c__Bacteroidia;o__Bacteroidales;f__uncultured;g__gut metagenome	0	0	0	0	0	0	0	0	0	0	550	0	0	0	0	899	0	0	0	0	0	0	0	0	0	0	0	0	0	0	0	252	0	0	0	0	0	0	0	65	0	0	0	0	0	0	0	0	0
k__Bacteria;p__Bacteroidetes;c__Bacteroidia;o__Bacteroidales;f__uncultured;g__uncultured bacterium	0	0	0	0	0	0	0	0	0	0	0	0	0	0	0	0	0	0	0	0	0	0	0	0	82	0	0	0	0	0	0	0	0	0	0	0	0	0	0	0	0	0	0	0	0	0	0	0	0
k__Bacteria;p__Bacteroidetes;c__Bacteroidia;o__Chitinophagales;f__Chitinophagaceae;g__Asinibacterium	0	0	0	0	0	0	0	0	0	0	0	0	0	0	0	0	0	40	0	0	0	0	0	0	0	0	0	0	0	0	0	0	0	0	0	0	0	0	0	0	0	0	0	0	0	0	0	0	0
k__Bacteria;p__Bacteroidetes;c__Bacteroidia;o__Chitinophagales;f__Chitinophagaceae;g__Sediminibacterium	0	0	0	0	0	0	0	0	0	0	0	0	0	0	0	0	0	0	0	0	0	0	0	0	0	0	0	0	0	0	0	0	0	0	0	0	0	0	0	0	0	0	0	0	0	0	21	3	0
k__Bacteria;p__Bacteroidetes;c__Bacteroidia;o__Flavobacteriales;f__Flavobacteriaceae;g__uncultured	0	6	301	16	75	0	0	0	0	37	345	0	0	0	0	111	0	0	0	0	0	0	0	496	0	0	208	0	0	1027	0	106	0	197	0	0	46	0	208	6	299	0	0	0	0	0	0	0	0
k__Bacteria;p__Cyanobacteria;c__Melainabacteria;o__Gastranaerophilales;f__Clostridium sp. CAG:306;g__Clostridium sp. CAG:306	0	0	0	0	0	0	0	0	0	0	0	0	0	0	0	0	0	0	0	0	0	0	101	0	0	0	15	0	0	0	0	0	0	0	0	0	0	0	0	0	0	0	0	0	0	0	0	22	0
k__Bacteria;p__Cyanobacteria;c__Melainabacteria;o__Gastranaerophilales;f__gut metagenome;g__gut metagenome	0	0	0	0	0	0	0	0	0	0	0	0	0	0	0	0	0	0	0	0	0	0	42	13	11	0	0	0	93	0	0	0	0	0	0	0	0	0	0	0	0	0	0	0	0	0	0	20	0
k__Bacteria;p__Cyanobacteria;c__Melainabacteria;o__Gastranaerophilales;f__uncultured bacterium;g__uncultured bacterium	0	0	706	0	0	0	0	0	12	0	0	0	0	0	0	0	0	0	50	0	0	0	1230	346	4106	0	0	0	0	0	0	0	0	0	70	0	0	0	0	0	0	0	0	67	0	515	0	0	156
k__Bacteria;p__Cyanobacteria;c__Melainabacteria;o__Gastranaerophilales;__;__	0	0	313	5344	0	185	1502	0	96	0	0	0	0	0	0	0	0	97	3288	0	0	0	239	14	25	0	1060	0	0	0	0	0	0	0	597	0	0	0	362	158	24	0	0	95	0	0	0	466	0
k__Bacteria;p__Cyanobacteria;c__Oxyphotobacteria;o__Chloroplast;__;__	7	32	4	24	0	4	0	0	0	0	11	37	0	0	0	0	5	0	0	0	0	11	37	0	0	0	0	0	0	0	10	0	0	0	0	0	0	0	25	0	0	0	0	183	0	0	0	0	0
k__Bacteria;p__Epsilonbacteraeota;c__Campylobacteria;o__Campylobacterales;f__Arcobacteraceae;g__Arcobacter	0	0	0	0	0	0	0	0	0	0	0	0	0	0	0	0	0	0	0	0	0	0	0	0	0	0	7	0	0	0	0	0	0	7	0	0	0	0	0	0	0	0	0	0	0	0	0	0	0
k__Bacteria;p__Epsilonbacteraeota;c__Campylobacteria;o__Campylobacterales;f__Campylobacteraceae;g__Campylobacter	0	0	0	0	0	4	0	12	0	0	0	9	0	119	0	0	0	0	0	0	4	3	36	6	0	5	0	8	0	4	0	0	14	9	0	0	0	0	9	0	0	0	3	2	0	4	0	0	0
k__Bacteria;p__Epsilonbacteraeota;c__Campylobacteria;o__Campylobacterales;f__Helicobacteraceae;g__Helicobacter	0	0	0	0	0	0	0	0	0	0	0	0	0	0	0	0	0	0	0	0	0	0	0	0	0	0	0	0	0	0	0	0	0	0	0	0	0	0	0	0	0	0	0	0	0	0	32	0	0
k__Bacteria;p__Firmicutes;c__Bacilli;o__Bacillales;f__Family XI;g__Gemella	5	0	0	0	11	0	0	6	5	0	8	0	6	0	5	0	0	0	0	16	0	3	4	0	5	0	2	0	0	13	0	5	0	0	0	0	0	7	4	0	9	0	9	0	0	0	0	0	0
k__Bacteria;p__Firmicutes;c__Bacilli;o__Bacillales;f__Planococcaceae;g__Lysinibacillus	0	0	0	0	0	0	0	0	0	0	0	0	0	0	0	0	0	0	0	0	0	0	0	0	0	0	0	0	9	0	0	0	0	0	0	0	0	0	0	0	0	0	0	0	0	5	0	0	0
k__Bacteria;p__Firmicutes;c__Bacilli;o__Bacillales;f__Staphylococcaceae;g__Staphylococcus	0	0	0	0	0	0	0	0	0	0	0	0	0	0	0	0	0	0	0	0	0	0	0	0	0	0	0	0	14	0	0	0	0	0	0	0	0	0	0	0	0	0	0	0	0	0	76	0	0
k__Bacteria;p__Firmicutes;c__Bacilli;o__Lactobacillales;f__Aerococcaceae;g__Abiotrophia	0	0	0	0	0	0	0	0	0	0	0	7	0	0	0	0	0	0	0	0	0	0	0	0	0	0	0	0	0	0	0	0	0	0	0	0	0	6	0	0	0	0	0	0	0	0	0	0	0
k__Bacteria;p__Firmicutes;c__Bacilli;o__Lactobacillales;f__Carnobacteriaceae;g__Carnobacterium	0	0	0	0	0	0	0	0	0	0	0	0	0	0	0	0	0	0	0	0	0	0	0	0	0	0	0	0	16	0	0	0	0	0	0	0	0	0	0	0	0	0	0	0	0	0	0	0	0
k__Bacteria;p__Firmicutes;c__Bacilli;o__Lactobacillales;f__Carnobacteriaceae;g__Granulicatella	0	10	2	0	0	0	0	12	0	0	0	17	29	0	0	0	9	0	4	14	0	0	0	0	5	0	0	0	0	0	8	0	0	7	0	7	0	28	0	0	0	3	0	2	0	0	59	0	7
k__Bacteria;p__Firmicutes;c__Bacilli;o__Lactobacillales;f__Enterococcaceae;g__Enterococcus	0	0	0	23	0	0	0	0	0	0	0	0	0	96	0	0	0	0	0	0	0	0	0	0	23	0	0	4	0	0	0	0	14	23	0	15	0	0	0	0	0	0	0	0	58	0	0	0	0
k__Bacteria;p__Firmicutes;c__Bacilli;o__Lactobacillales;f__Lactobacillaceae;g__Lactobacillus	0	7	2	10	0	0	0	573	6	9	0	29	0	0	4	9	0	11	0	61	0	53	218	0	10	0	0	4	56	173	3	0	0	492	0	597	0	104	26	0	0	0	174	139	0	0	1339	4	0
k__Bacteria;p__Firmicutes;c__Bacilli;o__Lactobacillales;f__Leuconostocaceae;g__Fructobacillus	0	0	0	0	0	0	0	0	0	0	0	0	0	0	0	0	0	0	0	0	0	0	0	0	0	0	0	0	0	0	0	0	0	0	0	0	0	0	0	0	0	0	0	0	0	0	24	0	0
k__Bacteria;p__Firmicutes;c__Bacilli;o__Lactobacillales;f__Leuconostocaceae;g__Leuconostoc	0	0	0	0	0	0	0	0	0	0	0	0	0	0	0	0	0	0	0	0	0	0	10	0	0	0	0	0	0	0	0	0	0	12	0	0	0	0	0	0	0	0	0	0	0	0	0	0	0
k__Bacteria;p__Firmicutes;c__Bacilli;o__Lactobacillales;f__Leuconostocaceae;g__Weissella	0	0	0	0	0	0	0	0	0	0	0	0	0	0	0	0	0	0	0	0	0	0	0	0	131	0	0	0	0	0	0	0	0	56	0	2	0	0	0	0	5	0	0	0	0	0	20	0	0
k__Bacteria;p__Firmicutes;c__Bacilli;o__Lactobacillales;f__Streptococcaceae;g__Lactococcus	2	0	47	0	0	0	6	0	44	0	0	0	0	0	0	0	0	0	0	0	0	18	0	0	0	0	0	0	25	0	0	0	0	27	0	3	9	5	0	0	0	0	0	3	0	0	0	0	0
k__Bacteria;p__Firmicutes;c__Bacilli;o__Lactobacillales;f__Streptococcaceae;g__Streptococcus	50	916	23	45	476	12	15	527	24	12	0	1034	3715	49	43	120	71	22	11	1219	17	241	206	11	215	42	19	68	772	13	802	307	125	369	32	76	53	98	209	87	292	50	972	54	664	174	4132	14	179
k__Bacteria;p__Firmicutes;c__Clostridia;o__Clostridiales;f__Caldicoprobacteraceae;g__Caldicoprobacter	0	0	26	0	0	0	0	0	0	4	0	0	0	0	0	0	0	0	0	0	0	0	0	0	0	0	0	0	0	0	0	0	0	0	0	0	0	0	0	0	0	0	0	0	0	0	0	0	0
k__Bacteria;p__Firmicutes;c__Clostridia;o__Clostridiales;f__Christensenellaceae;g__Catabacter	3	0	0	0	0	0	0	0	0	0	38	0	2	4	0	0	0	0	0	0	0	3	5	4	0	0	0	0	0	0	0	0	0	0	8	10	0	0	0	0	0	0	0	0	0	2	3	0	0
k__Bacteria;p__Firmicutes;c__Clostridia;o__Clostridiales;f__Christensenellaceae;g__Christensenella	0	0	0	0	0	0	0	0	0	0	0	0	0	0	0	0	0	0	0	0	0	0	0	0	0	0	0	0	101	0	0	0	0	0	0	0	0	0	0	0	0	0	0	0	0	0	0	0	0
k__Bacteria;p__Firmicutes;c__Clostridia;o__Clostridiales;f__Christensenellaceae;g__Christensenellaceae R-7 group	3	35	7382	243	5168	18	293	33	14	190	2123	35	214	0	0	21	4	0	74	2785	0	56	19	1759	3589	3302	290	0	594	1627	71	269	6	414	314	0	457	164	1171	26	2298	72	27	3687	3	4	0	50	43
k__Bacteria;p__Firmicutes;c__Clostridia;o__Clostridiales;f__Christensenellaceae;g__uncultured	7	0	48	3	5	0	5	0	40	32	19	3	41	0	0	0	8	0	18	20	45	33	26	26	41	6	21	5	8	16	0	26	13	5	5	0	0	0	0	0	18	19	7	11	22	2	2	24	0
k__Bacteria;p__Firmicutes;c__Clostridia;o__Clostridiales;f__Clostridiaceae 1;g__Clostridium sensu stricto 1	5494	138	59	946	29	15	13	0	248	174	0	107	68	0	0	0	21	6	0	73	0	1626	0	76	5	179	0	566	0	814	209	59	352	0	0	0	0	1392	318	11	901	228	47	35	9	3	125	652	122
k__Bacteria;p__Firmicutes;c__Clostridia;o__Clostridiales;f__Clostridiaceae 1;g__Sarcina	0	0	0	0	0	0	0	0	0	0	0	0	0	0	0	0	0	0	0	0	0	0	334	0	0	0	0	0	0	0	0	0	0	49	0	0	0	0	0	0	0	0	0	0	0	0	0	0	0
k__Bacteria;p__Firmicutes;c__Clostridia;o__Clostridiales;f__Clostridiales vadinBB60 group;g__gut metagenome	74	10	48	19	142	0	646	0	13	225	53	0	0	0	0	22	0	3	200	38	0	33	0	85	29	8	6	6	0	81	0	60	0	0	46	0	14	356	44	5	148	39	0	57	9	37	0	32	11
k__Bacteria;p__Firmicutes;c__Clostridia;o__Clostridiales;f__Clostridiales vadinBB60 group;g__metagenome	0	0	10	0	336	0	0	0	0	0	2149	0	0	0	0	11	0	0	0	0	0	0	0	0	503	46	0	0	0	100	0	0	0	0	0	0	0	0	0	0	0	0	0	0	0	0	0	0	0
k__Bacteria;p__Firmicutes;c__Clostridia;o__Clostridiales;f__Clostridiales vadinBB60 group;g__uncultured Clostridia bacterium	0	0	23	0	0	0	0	0	0	0	0	0	0	0	0	0	0	0	0	0	0	0	0	0	0	0	0	0	0	0	0	0	0	75	0	0	12	0	0	0	25	12	0	0	0	0	0	0	0
k__Bacteria;p__Firmicutes;c__Clostridia;o__Clostridiales;f__Clostridiales vadinBB60 group;g__uncultured Thermoanaerobacterales bacterium	0	0	0	15	0	0	131	0	0	0	0	0	0	0	0	0	0	0	0	0	0	0	0	0	0	0	73	0	0	0	0	0	0	0	0	0	0	0	45	0	79	0	2	45	0	0	0	0	0
k__Bacteria;p__Firmicutes;c__Clostridia;o__Clostridiales;f__Clostridiales vadinBB60 group;g__uncultured bacterium	51	0	3985	256	347	6	170	41	8	20	5	0	1377	0	0	39	0	0	5	622	0	0	0	580	41	1063	94	0	0	17	0	214	0	877	440	0	5	253	261	0	123	0	0	811	0	41	0	0	14
k__Bacteria;p__Firmicutes;c__Clostridia;o__Clostridiales;f__Clostridiales vadinBB60 group;g__uncultured organism	7	5	49775	0	2582	0	0	0	4	4	5	0	3	0	0	0	0	0	2	131	0	0	8	9	7	8777	17	0	0	87	0	50	0	46	7	0	0	248	0	0	78	0	0	0	0	0	0	3	2
k__Bacteria;p__Firmicutes;c__Clostridia;o__Clostridiales;f__Clostridiales vadinBB60 group;__	0	0	1048	0	0	0	0	0	0	0	0	0	0	0	0	0	0	0	0	0	0	0	0	0	0	24	0	0	0	81	0	0	0	0	0	0	0	0	0	0	0	0	0	0	0	0	0	0	0
k__Bacteria;p__Firmicutes;c__Clostridia;o__Clostridiales;f__Defluviitaleaceae;g__Defluviitaleaceae UCG-011	6	0	102	0	0	0	3	0	0	0	2	0	7	0	0	8	0	0	0	37	0	5	0	5	9	17	62	0	23	13	0	28	0	3	0	0	0	0	5	3	11	3	0	0	0	0	0	7	0
k__Bacteria;p__Firmicutes;c__Clostridia;o__Clostridiales;f__Eubacteriaceae;g__Anaerofustis	0	5	0	0	0	0	0	18	0	0	0	0	0	0	20	0	5	0	0	0	0	0	0	0	0	0	0	5	0	0	2	0	0	0	0	0	0	0	0	0	0	0	0	0	0	0	8	0	0
k__Bacteria;p__Firmicutes;c__Clostridia;o__Clostridiales;f__Eubacteriaceae;g__Eubacterium	0	0	0	0	0	0	0	0	10	0	0	0	0	0	0	0	0	0	0	0	0	0	0	0	0	0	0	0	91	0	0	0	0	0	0	0	0	0	0	0	0	0	0	0	0	0	0	0	0
k__Bacteria;p__Firmicutes;c__Clostridia;o__Clostridiales;f__Family XI;g__Anaerococcus	0	0	0	0	0	0	0	0	0	0	0	0	0	0	0	0	0	0	0	0	0	0	27	0	0	0	0	0	0	0	0	0	0	0	0	0	0	0	0	0	0	0	0	0	2	0	0	0	0
k__Bacteria;p__Firmicutes;c__Clostridia;o__Clostridiales;f__Family XI;g__Ezakiella	0	0	0	0	0	0	0	0	0	0	4	17	0	0	0	0	0	0	3	0	0	0	915	4	4	0	0	0	12	9	0	0	0	0	0	5	5	0	11	0	0	0	0	0	0	0	0	0	0
k__Bacteria;p__Firmicutes;c__Clostridia;o__Clostridiales;f__Family XI;g__Finegoldia	0	0	0	0	0	0	0	0	0	0	0	0	0	0	0	0	0	0	0	0	0	0	8	0	0	0	0	0	0	0	0	0	0	0	0	0	0	0	0	0	0	0	0	0	0	0	0	0	0
k__Bacteria;p__Firmicutes;c__Clostridia;o__Clostridiales;f__Family XI;g__Murdochiella	0	0	0	0	0	0	0	0	0	0	0	0	0	0	0	0	0	0	0	0	0	0	7	0	0	0	0	0	0	0	0	0	0	0	0	0	0	0	0	0	0	0	0	0	0	0	0	0	0
k__Bacteria;p__Firmicutes;c__Clostridia;o__Clostridiales;f__Family XI;g__Parvimonas	0	0	0	0	0	0	0	0	0	5	0	0	0	0	0	0	0	0	0	0	0	0	7	0	0	0	0	0	13	0	0	0	0	0	0	0	0	0	0	0	0	0	0	2	0	0	0	0	0
k__Bacteria;p__Firmicutes;c__Clostridia;o__Clostridiales;f__Family XI;g__Peptoniphilus	0	0	0	0	0	0	0	0	0	0	0	0	0	0	0	0	0	0	0	0	0	0	0	0	0	0	0	0	14	0	0	0	0	0	0	0	0	0	0	0	0	0	0	0	0	0	0	0	0
k__Bacteria;p__Firmicutes;c__Clostridia;o__Clostridiales;f__Family XIII;g__Family XIII AD3011 group	28	25	113	287	241	20	230	9	113	135	38	20	220	0	0	59	0	7	158	222	0	73	86	74	110	231	62	0	145	79	4	51	25	189	53	0	192	21	124	0	195	246	24	64	0	15	4	172	72
k__Bacteria;p__Firmicutes;c__Clostridia;o__Clostridiales;f__Family XIII;g__Family XIII UCG-001	14	92	0	67	5	13	202	5	354	102	0	0	0	0	8	14	0	18	24	71	0	92	65	47	37	42	11	4	24	8	169	90	0	28	33	0	48	0	102	50	79	28	25	89	63	5	109	131	44
k__Bacteria;p__Firmicutes;c__Clostridia;o__Clostridiales;f__Family XIII;g__Mogibacterium	0	0	0	0	0	0	0	0	0	0	0	0	0	0	0	0	0	0	0	0	0	0	0	0	0	0	0	0	17	0	0	0	0	0	0	0	0	0	0	0	0	0	0	0	0	0	0	0	0
k__Bacteria;p__Firmicutes;c__Clostridia;o__Clostridiales;f__Family XIII;g__S5-A14a	0	0	0	0	0	0	0	0	0	0	0	0	0	0	0	0	0	0	0	0	0	0	36	0	0	0	0	0	0	0	0	0	0	0	0	0	0	0	0	0	0	0	0	0	0	0	0	0	0
k__Bacteria;p__Firmicutes;c__Clostridia;o__Clostridiales;f__Family XIII;g__[Eubacterium] brachy group	5	17	0	0	0	0	0	17	4	0	0	0	2	0	0	4	58	0	4	0	9	0	51	0	20	0	0	0	104	3	12	32	2	0	0	0	0	0	0	3	0	21	6	0	27	0	14	81	0
k__Bacteria;p__Firmicutes;c__Clostridia;o__Clostridiales;f__Family XIII;g__[Eubacterium] nodatum group	62	64	17	9	0	0	0	17	28	0	26	0	474	3	0	0	23	0	55	5	0	0	128	30	0	0	0	0	37	63	11	39	172	6	0	0	0	48	0	26	5	0	21	0	82	37	0	45	28
k__Bacteria;p__Firmicutes;c__Clostridia;o__Clostridiales;f__Family XIII;__	0	0	0	0	0	0	0	0	0	0	0	0	0	0	0	0	0	0	0	0	0	0	0	0	0	0	6	0	0	0	0	0	0	0	0	0	0	0	0	0	24	0	0	0	0	0	0	0	0
k__Bacteria;p__Firmicutes;c__Clostridia;o__Clostridiales;f__Lachnospiraceae;g__Acetitomaculum	0	0	0	0	0	0	0	0	0	0	0	0	0	0	0	0	0	0	0	0	0	0	0	0	0	0	0	0	0	0	0	0	0	0	0	0	0	17	0	0	10	0	0	49	0	0	0	0	0
k__Bacteria;p__Firmicutes;c__Clostridia;o__Clostridiales;f__Lachnospiraceae;g__Agathobacter	3965	5898	63	1950	1499	14	261	65	1579	1232	541	4388	293	0	8389	4258	3261	2744	786	4272	0	85114	11769	240	592	746	47	9575	1535	276	271	1398	2684	1888	390	1474	2588	5621	5069	3124	1052	934	794	139	252	1175	2072	1165	116
k__Bacteria;p__Firmicutes;c__Clostridia;o__Clostridiales;f__Lachnospiraceae;g__Anaerosporobacter	0	0	0	0	517	0	0	0	0	0	0	0	0	0	0	0	0	0	0	0	0	0	0	0	0	0	0	0	0	0	0	0	0	0	0	0	0	0	0	0	0	0	0	0	0	0	0	0	0
k__Bacteria;p__Firmicutes;c__Clostridia;o__Clostridiales;f__Lachnospiraceae;g__Anaerostipes	394	280	70	652	106	225	935	529	410	457	7	16	70	1460	902	2465	1582	36	99	421	248	5289	26	199	231	114	10	307	269	43	0	135	195	130	70	895	909	415	25	44	43	133	0	0	903	246	6	191	0
k__Bacteria;p__Firmicutes;c__Clostridia;o__Clostridiales;f__Lachnospiraceae;g__Blautia	1258	447	327	245	409	580	538	441	449	682	125	322	686	1593	2487	1101	2151	180	834	1733	248	9936	1206	464	487	736	106	230	4363	424	52	1385	516	1577	246	2164	495	1254	244	341	211	280	77	141	305	348	105	763	988
k__Bacteria;p__Firmicutes;c__Clostridia;o__Clostridiales;f__Lachnospiraceae;g__Butyrivibrio	0	0	169	0	0	0	0	0	0	0	0	0	0	0	0	0	0	0	0	0	0	0	0	0	0	1096	0	0	0	0	0	0	0	0	0	0	0	28	0	0	0	0	0	0	0	0	0	0	0
k__Bacteria;p__Firmicutes;c__Clostridia;o__Clostridiales;f__Lachnospiraceae;g__CAG-56	77	0	0	197	83	0	26	0	0	15	0	101	302	0	0	0	0	142	0	83	0	160	0	52	0	0	0	10	0	11	20	20	0	265	62	107	67	529	54	0	11	40	0	149	0	109	20	0	0
k__Bacteria;p__Firmicutes;c__Clostridia;o__Clostridiales;f__Lachnospiraceae;g__Coprococcus 1	63	0	15	0	22	0	33	0	0	43	0	19	53	15	132	106	195	0	24	133	0	536	0	32	146	57	18	44	0	38	16	0	0	175	29	0	63	0	14	115	10	67	6	41	142	0	21	99	28
k__Bacteria;p__Firmicutes;c__Clostridia;o__Clostridiales;f__Lachnospiraceae;g__Coprococcus 2	1370	0	163	3299	139	0	707	0	0	2144	0	0	0	0	0	0	0	0	0	0	0	0	0	216	0	0	1830	0	0	944	347	331	0	115	699	0	861	0	1123	0	204	0	0	9290	0	0	0	1130	2357
k__Bacteria;p__Firmicutes;c__Clostridia;o__Clostridiales;f__Lachnospiraceae;g__Coprococcus 3	351	347	41	714	46	346	245	52	0	523	106	50	94	8	663	151	418	292	132	174	273	1391	507	958	126	1226	636	451	0	1873	328	581	251	78	189	0	506	310	496	86	237	619	172	160	685	48	110	162	93
k__Bacteria;p__Firmicutes;c__Clostridia;o__Clostridiales;f__Lachnospiraceae;g__Dorea	6059	303	84	2013	167	409	201	284	44	960	98	285	252	618	1294	102	1198	1216	823	966	181	11318	1127	1657	280	4648	559	1742	140	2208	477	2271	2978	632	163	1325	3150	578	929	1025	175	2782	502	288	7316	246	244	408	795
k__Bacteria;p__Firmicutes;c__Clostridia;o__Clostridiales;f__Lachnospiraceae;g__Eisenbergiella	0	0	39	0	0	27	0	0	130	0	0	0	0	0	0	0	0	0	0	0	43	0	113	0	13	0	12	0	822	12	0	11	0	0	0	14	0	0	0	12	9	0	53	9	5	0	0	0	0
k__Bacteria;p__Firmicutes;c__Clostridia;o__Clostridiales;f__Lachnospiraceae;g__Epulopiscium	0	0	0	0	0	0	0	0	0	0	0	0	0	0	0	0	0	0	0	0	0	22	0	0	0	0	0	0	0	0	0	0	0	0	0	0	0	0	0	0	0	0	0	0	0	0	0	0	0
k__Bacteria;p__Firmicutes;c__Clostridia;o__Clostridiales;f__Lachnospiraceae;g__Fusicatenibacter	156	245	1501	106	68	0	0	163	67	184	305	323	1149	673	0	108	1437	187	667	354	311	146	19	154	30	354	205	199	0	59	35	50	119	360	128	0	191	1231	182	117	59	75	17	24	310	328	47	63	15
k__Bacteria;p__Firmicutes;c__Clostridia;o__Clostridiales;f__Lachnospiraceae;g__GCA-900066575	73	12	56	9	5	0	0	0	18	24	0	0	0	0	0	23	0	0	8	25	0	83	0	16	4	0	0	21	18	0	0	10	9	23	27	0	26	15	8	11	4	14	0	6	0	0	0	0	62
k__Bacteria;p__Firmicutes;c__Clostridia;o__Clostridiales;f__Lachnospiraceae;g__GCA-900066755	0	0	5	0	0	6	0	0	16	0	0	0	0	0	0	0	0	0	0	0	0	0	0	0	0	3	0	0	0	0	0	0	0	0	0	0	0	0	0	0	0	0	0	0	4	0	0	0	0
k__Bacteria;p__Firmicutes;c__Clostridia;o__Clostridiales;f__Lachnospiraceae;g__Howardella	0	0	0	33	0	0	16	0	0	12	0	0	0	0	65	0	0	0	0	11	0	0	0	31	32	186	22	19	0	0	0	0	0	22	19	0	42	5	10	61	0	0	0	15	0	29	0	0	0
k__Bacteria;p__Firmicutes;c__Clostridia;o__Clostridiales;f__Lachnospiraceae;g__Hungatella	5	0	0	0	0	0	0	13	23	0	0	0	0	0	0	42	15	0	0	0	0	0	25	0	0	0	0	0	71	13	0	0	48	19	0	0	0	0	0	0	0	69	0	0	5	0	0	0	0
k__Bacteria;p__Firmicutes;c__Clostridia;o__Clostridiales;f__Lachnospiraceae;g__Lachnoclostridium	145	595	124	208	410	1790	192	1698	3251	285	241	1422	212	2400	985	186	611	342	174	996	1487	2680	1292	1683	188	798	461	684	4587	555	2998	445	665	199	62	3794	315	756	681	1237	572	840	346	95	888	1744	987	2403	473
k__Bacteria;p__Firmicutes;c__Clostridia;o__Clostridiales;f__Lachnospiraceae;g__Lachnoclostridium 12	0	0	0	0	0	0	0	0	0	0	0	0	0	0	0	0	0	0	0	0	0	0	0	0	0	0	0	0	0	0	0	0	0	0	0	0	0	0	0	0	0	0	0	0	0	0	0	68	0
k__Bacteria;p__Firmicutes;c__Clostridia;o__Clostridiales;f__Lachnospiraceae;g__Lachnospira	1524	513	54	131	125	339	74	63	1367	204	0	30	97	218	64	377	2314	18	286	88	0	2321	18	204	55	241	135	457	0	324	492	315	1763	628	9	0	103	887	378	465	7	780	405	308	342	223	0	254	130
k__Bacteria;p__Firmicutes;c__Clostridia;o__Clostridiales;f__Lachnospiraceae;g__Lachnospiraceae FCS020 group	0	0	11	17	0	6	11	11	0	14	0	0	21	124	0	43	12	0	0	23	0	91	0	10	12	28	0	0	33	0	0	40	0	106	0	0	12	0	0	6	0	0	0	0	0	0	0	0	4
k__Bacteria;p__Firmicutes;c__Clostridia;o__Clostridiales;f__Lachnospiraceae;g__Lachnospiraceae ND3007 group	143	56	72	69	71	0	19	23	0	87	17	27	273	0	10	53	2268	0	27	124	0	33	17	0	60	116	24	104	0	36	5	15	24	182	8	0	65	237	67	52	45	177	4	28	39	100	0	267	7
k__Bacteria;p__Firmicutes;c__Clostridia;o__Clostridiales;f__Lachnospiraceae;g__Lachnospiraceae NK4A136 group	1419	585	416	1392	878	246	1944	809	3407	1867	1735	361	402	832	5438	985	958	529	2100	1610	16	2429	0	2006	10013	2151	2574	1291	80	1054	303	453	702	3317	3649	0	337	1134	1421	213	1414	155	565	2048	185	64	103	1295	1205
k__Bacteria;p__Firmicutes;c__Clostridia;o__Clostridiales;f__Lachnospiraceae;g__Lachnospiraceae NK4B4 group	0	0	5	0	0	0	0	0	0	0	0	0	0	0	0	0	0	0	0	33	0	0	0	0	0	57	0	0	0	0	0	0	0	0	0	0	0	0	0	0	0	0	0	0	0	0	0	0	0
k__Bacteria;p__Firmicutes;c__Clostridia;o__Clostridiales;f__Lachnospiraceae;g__Lachnospiraceae UCG-001	12538	0	63	554	1214	0	162	0	363	694	0	0	0	0	0	0	0	0	0	215	0	1901	0	7	530	0	8	2523	0	559	0	0	1046	123	0	0	317	3512	1507	0	71	123	0	3834	83	0	30	269	839
k__Bacteria;p__Firmicutes;c__Clostridia;o__Clostridiales;f__Lachnospiraceae;g__Lachnospiraceae UCG-003	564	0	0	0	0	0	0	0	0	0	0	0	0	0	0	0	0	0	0	162	0	0	0	0	0	0	0	0	0	43	0	0	0	0	0	0	0	0	0	0	0	23	0	0	0	0	0	0	0
k__Bacteria;p__Firmicutes;c__Clostridia;o__Clostridiales;f__Lachnospiraceae;g__Lachnospiraceae UCG-004	280	0	0	0	53	0	66	109	33	0	0	0	0	406	231	124	1215	0	0	300	236	190	0	0	101	54	17	0	0	112	0	0	39	105	74	267	0	493	0	42	0	148	5	46	0	0	53	0	0
k__Bacteria;p__Firmicutes;c__Clostridia;o__Clostridiales;f__Lachnospiraceae;g__Lachnospiraceae UCG-007	0	0	0	81	0	0	0	0	0	0	0	0	0	0	0	0	0	0	0	0	0	0	0	0	0	0	0	0	0	0	0	0	0	0	0	0	0	0	0	0	0	0	0	0	0	0	0	0	0
k__Bacteria;p__Firmicutes;c__Clostridia;o__Clostridiales;f__Lachnospiraceae;g__Lachnospiraceae UCG-008	0	0	0	7	0	0	9	0	0	14	0	0	0	0	0	0	0	0	0	0	0	0	0	0	14	0	0	0	0	0	0	0	0	0	0	0	0	0	0	0	0	0	0	15	0	0	0	0	0
k__Bacteria;p__Firmicutes;c__Clostridia;o__Clostridiales;f__Lachnospiraceae;g__Lachnospiraceae UCG-010	25	15	31	349	172	0	153	0	36	14	75	17	7	0	81	0	0	201	196	101	26	1260	0	773	215	2	653	9	0	318	3327	42	145	180	87	0	196	0	405	278	157	686	11	45	1488	246	60	1478	4
k__Bacteria;p__Firmicutes;c__Clostridia;o__Clostridiales;f__Lachnospiraceae;g__Lactonifactor	0	0	0	0	0	0	0	0	0	0	0	0	0	0	0	0	0	0	0	0	0	0	0	0	0	0	0	0	18	0	0	0	0	0	0	0	0	0	0	0	0	0	0	0	0	0	0	0	0
k__Bacteria;p__Firmicutes;c__Clostridia;o__Clostridiales;f__Lachnospiraceae;g__Marvinbryantia	8	0	82	28	6	0	9	11	0	28	0	0	0	0	0	16	0	7	0	75	8	23	0	0	38	14	0	0	294	0	0	53	0	23	0	0	0	0	0	0	0	0	0	0	0	0	0	55	6
k__Bacteria;p__Firmicutes;c__Clostridia;o__Clostridiales;f__Lachnospiraceae;g__Moryella	20	0	5	6	0	0	0	0	0	13	6	0	0	0	0	4	0	0	0	0	4	21	0	15	10	51	0	0	0	12	0	8	0	11	11	0	0	4	0	0	0	0	0	0	0	0	0	0	0
k__Bacteria;p__Firmicutes;c__Clostridia;o__Clostridiales;f__Lachnospiraceae;g__Oribacterium	0	0	0	0	0	0	0	0	0	0	0	0	0	0	0	0	0	0	0	0	0	0	0	0	0	0	0	0	0	0	0	0	0	0	0	0	0	0	0	0	0	0	0	0	0	0	0	0	0
k__Bacteria;p__Firmicutes;c__Clostridia;o__Clostridiales;f__Lachnospiraceae;g__Roseburia	30035	6260	12	2118	373	59	1861	9351	5915	2368	150	1405	3102	5662	150	2762	8082	3107	1043	1386	614	42399	1775	580	1139	864	1503	1641	318	5686	9586	3611	10885	1484	248	716	3887	22843	3516	975	835	2867	4307	9347	3770	11675	636	5040	1991
k__Bacteria;p__Firmicutes;c__Clostridia;o__Clostridiales;f__Lachnospiraceae;g__Sellimonas	0	0	0	0	0	0	0	0	42	0	0	0	0	0	0	0	0	0	0	0	0	0	0	0	0	0	0	0	136	0	0	26	0	0	0	0	0	60	0	0	0	0	10	0	47	0	0	0	12
k__Bacteria;p__Firmicutes;c__Clostridia;o__Clostridiales;f__Lachnospiraceae;g__Shuttleworthia	0	14	0	0	0	10	0	0	0	0	0	0	0	0	0	0	0	0	0	0	8	0	0	0	0	0	0	0	7	0	0	0	0	0	0	0	6	0	0	0	0	0	49	0	0	0	0	0	0
k__Bacteria;p__Firmicutes;c__Clostridia;o__Clostridiales;f__Lachnospiraceae;g__Tyzzerella	81	34	0	0	0	222	0	4	17	0	0	4	107	0	7	0	8	0	0	0	0	6	0	0	0	0	137	0	149	0	0	0	0	5	0	42	0	9	0	4	0	0	0	0	0	0	283	0	0
k__Bacteria;p__Firmicutes;c__Clostridia;o__Clostridiales;f__Lachnospiraceae;g__Tyzzerella 3	0	0	82	55	0	0	0	0	0	0	9	26	0	0	0	15	555	26	91	0	0	946	156	159	129	0	35	0	0	0	0	0	202	69	0	0	0	0	50	34	0	0	0	0	1503	0	0	153	0
k__Bacteria;p__Firmicutes;c__Clostridia;o__Clostridiales;f__Lachnospiraceae;g__Tyzzerella 4	0	0	0	0	0	0	0	0	0	0	0	36	0	0	0	0	0	0	0	152	0	0	0	0	0	0	0	0	0	36	0	0	121	0	0	0	0	350	0	0	0	586	0	95	0	0	0	0	0
k__Bacteria;p__Firmicutes;c__Clostridia;o__Clostridiales;f__Lachnospiraceae;g__UC5-1-2E3	0	0	0	0	0	7	0	0	39	0	0	0	0	0	0	0	0	0	0	0	0	0	14	0	0	0	0	0	5	0	0	0	0	0	0	0	0	0	0	0	8	0	0	0	5	0	0	0	0
k__Bacteria;p__Firmicutes;c__Clostridia;o__Clostridiales;f__Lachnospiraceae;g__[Bacteroides] pectinophilus group	0	0	275	0	0	0	0	0	0	0	0	0	0	0	0	0	0	0	0	0	0	0	0	0	0	0	0	0	0	0	0	0	0	0	0	0	0	0	0	0	0	0	0	0	0	0	0	0	0
k__Bacteria;p__Firmicutes;c__Clostridia;o__Clostridiales;f__Lachnospiraceae;g__[Eubacterium] eligens group	739	662	67	245	0	0	10	234	0	318	0	0	0	0	25	0	0	0	22	851	0	223	0	30	0	0	0	0	94	0	55	90	0	132	188	0	203	134	794	0	208	313	94	1463	0	0	654	251	187
k__Bacteria;p__Firmicutes;c__Clostridia;o__Clostridiales;f__Lachnospiraceae;g__[Eubacterium] fissicatena group	0	0	37	0	0	21	0	0	0	0	0	20	9	0	6	0	17	0	7	12	8	0	15	6	0	0	0	0	0	0	0	0	12	0	0	0	0	21	0	8	0	0	0	0	17	0	0	5	0
k__Bacteria;p__Firmicutes;c__Clostridia;o__Clostridiales;f__Lachnospiraceae;g__[Eubacterium] hallii group	76	189	109	255	85	24	63	296	50	190	5	51	74	19	794	274	431	0	102	484	42	1045	220	28	82	30	37	28	0	81	34	401	117	135	0	0	26	79	50	23	51	69	0	63	157	65	101	110	50
k__Bacteria;p__Firmicutes;c__Clostridia;o__Clostridiales;f__Lachnospiraceae;g__[Eubacterium] ruminantium group	0	35	0	10	9842	0	649	0	0	2046	705	0	145	0	0	0	0	0	0	0	0	2080	0	84	0	175	711	1763	0	0	0	2507	0	2603	0	0	0	0	444	0	0	0	716	841	0	0	0	204	0
k__Bacteria;p__Firmicutes;c__Clostridia;o__Clostridiales;f__Lachnospiraceae;g__[Eubacterium] ventriosum group	3533	2374	312	13905	509	730	171	1419	325	39	0	1126	2612	0	0	0	112	1712	41	543	0	3601	246	23	7	40	48	403	72	0	70	6	0	487	144	235	1374	4703	1044	846	77	1043	281	524	331	1603	97	368	290
k__Bacteria;p__Firmicutes;c__Clostridia;o__Clostridiales;f__Lachnospiraceae;g__[Eubacterium] xylanophilum group	1474	422	125	2279	234	0	366	3581	573	35	271	0	0	0	0	0	0	0	66	349	0	0	0	6	806	1902	13	0	0	423	0	160	160	721	471	0	20	308	1909	0	247	311	0	1567	0	0	0	2106	52
k__Bacteria;p__Firmicutes;c__Clostridia;o__Clostridiales;f__Lachnospiraceae;g__[Ruminococcus] gauvreauii group	0	36	0	0	11	0	0	98	65	67	0	76	24	0	42	0	0	19	33	206	0	18	18	35	27	0	0	67	281	19	0	0	0	188	0	93	87	214	19	52	0	95	0	22	27	100	0	44	19
k__Bacteria;p__Firmicutes;c__Clostridia;o__Clostridiales;f__Lachnospiraceae;g__[Ruminococcus] gnavus group	51	40	0	0	0	373	0	0	42	0	32	0	18	132	16	0	552	102	18	0	671	240	18	0	0	1983	0	0	0	0	0	0	162	0	0	23	13	244	0	18	0	0	0	0	117	40	13	11	10
k__Bacteria;p__Firmicutes;c__Clostridia;o__Clostridiales;f__Lachnospiraceae;g__[Ruminococcus] torques group	4855	199	656	449	349	505	36	19	854	94	628	61	537	0	8629	729	4410	155	1620	200	638	7259	1342	513	231	38	21	128	548	211	89	1509	2583	317	300	47	514	856	215	196	562	1443	226	1186	216	182	110	277	1065
k__Bacteria;p__Firmicutes;c__Clostridia;o__Clostridiales;f__Lachnospiraceae;g__uncultured	458	210	73	221	98	75	8	130	1213	68	72	12	116	38	285	140	331	161	120	410	232	583	605	495	328	139	309	64	256	415	398	40	271	109	73	0	126	277	128	264	109	330	0	114	226	51	514	623	95
k__Bacteria;p__Firmicutes;c__Clostridia;o__Clostridiales;f__Lachnospiraceae;g__uncultured organism	0	0	0	0	0	6	0	0	43	0	0	0	0	0	0	0	0	4	0	0	0	34	0	0	0	0	0	0	0	0	0	0	0	0	0	0	0	0	0	8	0	0	0	0	0	0	0	11	0
k__Bacteria;p__Firmicutes;c__Clostridia;o__Clostridiales;f__Lachnospiraceae;__	917	887	672	425	86	1002	45	265	2326	643	141	132	204	2024	1474	1215	1220	271	144	885	18	2554	1625	603	307	529	173	554	1289	748	381	198	726	461	80	2527	243	723	277	1107	41	452	67	324	463	711	289	631	248
k__Bacteria;p__Firmicutes;c__Clostridia;o__Clostridiales;f__Peptococcaceae;g__Desulfitibacter	0	0	78	0	0	0	0	0	0	0	0	0	0	0	0	0	0	0	0	0	0	0	0	0	0	0	0	0	0	0	0	0	0	0	0	0	0	0	0	0	0	0	0	0	0	0	0	0	0
k__Bacteria;p__Firmicutes;c__Clostridia;o__Clostridiales;f__Peptococcaceae;g__Peptococcus	0	0	35	37	0	0	27	0	93	8	0	0	123	0	0	10	0	0	0	16	0	18	0	28	0	70	0	35	0	341	0	11	0	0	112	0	23	0	38	27	103	107	0	77	0	4	0	43	15
k__Bacteria;p__Firmicutes;c__Clostridia;o__Clostridiales;f__Peptococcaceae;g__uncultured	279	2	196	7	102	0	3	0	12	0	45	0	7	0	0	0	0	0	0	9	52	0	67	16	24	27	109	0	18	6	3	15	0	9	8	0	2	0	34	0	44	0	0	10	0	0	0	0	0
k__Bacteria;p__Firmicutes;c__Clostridia;o__Clostridiales;f__Peptostreptococcaceae;g__Intestinibacter	349	1542	0	44	10	0	0	745	14	161	0	506	134	530	0	0	573	0	7	0	0	1025	28	25	0	108	0	0	0	595	0	66	473	129	0	142	62	2136	100	0	275	474	48	123	100	19	0	677	76
k__Bacteria;p__Firmicutes;c__Clostridia;o__Clostridiales;f__Peptostreptococcaceae;g__Paeniclostridium	0	0	0	0	0	0	0	0	0	0	0	0	0	0	0	0	0	0	0	0	0	0	0	0	0	0	0	0	0	0	0	9	12	0	0	0	0	0	0	0	0	0	0	0	0	0	0	0	0
k__Bacteria;p__Firmicutes;c__Clostridia;o__Clostridiales;f__Peptostreptococcaceae;g__Peptoclostridium	0	0	0	0	0	0	0	111	0	0	0	0	0	0	0	0	0	0	0	0	0	0	0	0	0	0	0	0	0	0	0	0	0	0	0	0	0	0	0	0	0	0	0	0	0	0	0	0	0
k__Bacteria;p__Firmicutes;c__Clostridia;o__Clostridiales;f__Peptostreptococcaceae;g__Romboutsia	1917	155	0	31	11	0	22	150	174	282	19	130	121	0	368	13	27	142	13	17	0	16789	171	360	7	38	44	299	0	2134	1455	2093	71	22	0	556	43	2122	252	157	2600	226	344	31	58	0	0	2044	1652
k__Bacteria;p__Firmicutes;c__Clostridia;o__Clostridiales;f__Peptostreptococcaceae;g__Terrisporobacter	195	72	0	12	0	0	0	0	0	457	0	0	0	0	0	0	0	0	0	0	0	80	20	0	0	0	0	0	37	227	0	29	30	0	0	0	0	95	14	0	45	10	0	29	20	0	0	10	12
k__Bacteria;p__Firmicutes;c__Clostridia;o__Clostridiales;f__Peptostreptococcaceae;__	22	0	0	0	0	0	0	0	0	0	0	0	0	0	0	0	0	0	0	0	0	0	0	0	0	0	0	0	0	0	0	0	0	0	0	0	0	0	0	0	0	0	0	0	0	0	0	0	0
k__Bacteria;p__Firmicutes;c__Clostridia;o__Clostridiales;f__Ruminococcaceae;g__Acetanaerobacterium	0	0	0	0	0	0	0	0	0	0	0	7	0	0	0	0	0	0	2	0	0	0	15	0	0	0	0	0	13	3	0	3	0	0	0	0	0	0	2	0	0	0	0	0	0	0	11	4	0
k__Bacteria;p__Firmicutes;c__Clostridia;o__Clostridiales;f__Ruminococcaceae;g__Anaerofilum	12	0	12	6	10	0	14	0	59	4	7	0	0	0	0	0	0	0	9	4	0	8	0	19	0	14	10	0	0	8	0	23	0	10	5	0	22	0	0	0	82	28	0	15	0	5	0	6	3
k__Bacteria;p__Firmicutes;c__Clostridia;o__Clostridiales;f__Ruminococcaceae;g__Anaerotruncus	5	0	6	15	67	13	3	0	134	0	15	4	0	4	2	9	35	0	24	30	0	0	79	12	0	6	26	0	268	10	39	32	0	0	49	5	5	4	17	5	60	4	0	36	0	2	0	14	0
k__Bacteria;p__Firmicutes;c__Clostridia;o__Clostridiales;f__Ruminococcaceae;g__Angelakisella	0	0	0	19	0	0	0	0	0	0	8	0	0	0	0	0	0	0	0	0	0	0	0	0	10	0	6	0	0	3	0	0	0	0	0	0	6	0	0	0	28	10	0	15	0	0	0	0	0
k__Bacteria;p__Firmicutes;c__Clostridia;o__Clostridiales;f__Ruminococcaceae;g__Butyricicoccus	185	410	12	65	222	53	121	250	554	279	30	36	82	589	1417	199	1090	165	196	429	180	9831	145	909	689	319	322	173	140	1160	1537	612	245	216	26	2121	58	147	241	833	254	191	521	72	88	56	266	635	211
k__Bacteria;p__Firmicutes;c__Clostridia;o__Clostridiales;f__Ruminococcaceae;g__CAG-352	0	0	331	0	0	0	0	0	0	0	0	0	0	0	0	133	0	0	0	0	0	0	0	0	0	0	40	0	0	0	0	0	0	0	0	0	0	0	0	0	9	0	0	2	0	0	0	0	0
k__Bacteria;p__Firmicutes;c__Clostridia;o__Clostridiales;f__Ruminococcaceae;g__Candidatus Soleaferrea	0	0	10	7	18	9	2	0	24	14	15	15	68	0	3	0	9	5	0	22	8	12	207	13	3	73	42	0	22	12	6	12	0	4	0	10	14	15	2	5	94	12	19	8	9	10	4	40	0
k__Bacteria;p__Firmicutes;c__Clostridia;o__Clostridiales;f__Ruminococcaceae;g__Caproiciproducens	0	0	26	0	0	0	7	0	0	4	7	0	4	0	0	10	0	0	0	0	0	0	0	28	40	0	0	0	0	4	0	0	0	26	7	0	9	32	6	0	6	5	0	0	0	0	0	0	0
k__Bacteria;p__Firmicutes;c__Clostridia;o__Clostridiales;f__Ruminococcaceae;g__DTU089	0	0	75	0	4	25	0	484	141	19	51	16	34	39	0	35	3	0	696	0	94	15	132	9	6	27	126	0	226	10	0	40	68	0	245	0	0	97	15	6	145	0	39	3	68	0	172	86	7
k__Bacteria;p__Firmicutes;c__Clostridia;o__Clostridiales;f__Ruminococcaceae;g__Faecalibacterium	9855	7757	5069	2959	5999	1899	1227	8284	1920	7450	1659	2834	6892	937	1983	15677	1598	2281	1943	9906	456	60671	613	1749	3510	5976	2169	1884	485	3375	2067	2514	3641	17682	2134	0	5000	16605	4789	1038	2404	4666	1772	18854	1333	641	1442	1631	1327
k__Bacteria;p__Firmicutes;c__Clostridia;o__Clostridiales;f__Ruminococcaceae;g__Flavonifractor	58	299	120	8	71	265	13	164	932	14	17	27	134	264	710	30	1061	142	796	9	1050	727	1926	23	41	44	86	0	14	84	9	104	668	38	13	895	47	1520	7	371	26	564	128	37	1923	259	190	311	38
k__Bacteria;p__Firmicutes;c__Clostridia;o__Clostridiales;f__Ruminococcaceae;g__Fournierella	19	0	88	4	0	0	29	0	22	182	107	0	18	0	0	30	0	0	0	0	45	7	148	37	198	5	50	0	0	5	0	31	10	0	41	0	15	104	102	3	62	6	0	10	5	5	15	17	0
k__Bacteria;p__Firmicutes;c__Clostridia;o__Clostridiales;f__Ruminococcaceae;g__GCA-900066225	34	4	178	5	20	10	7	0	30	13	32	25	8	0	0	4	0	0	35	2	0	22	20	122	33	181	19	0	31	69	0	37	16	10	0	0	32	38	65	4	61	7	0	8	6	0	8	8	13
k__Bacteria;p__Firmicutes;c__Clostridia;o__Clostridiales;f__Ruminococcaceae;g__Harryflintia	0	0	0	6	0	0	0	0	3	0	0	0	0	6	0	0	0	0	0	0	0	0	74	0	0	0	10	0	61	0	0	16	0	0	0	0	0	0	4	0	0	0	0	0	0	0	0	15	0
k__Bacteria;p__Firmicutes;c__Clostridia;o__Clostridiales;f__Ruminococcaceae;g__Hydrogenoanaerobacterium	7	0	37	0	57	0	0	0	0	0	24	0	0	0	0	0	0	0	0	26	0	0	0	0	28	34	0	0	0	0	2	0	0	12	22	0	0	0	12	0	0	0	11	26	0	0	0	0	0
k__Bacteria;p__Firmicutes;c__Clostridia;o__Clostridiales;f__Ruminococcaceae;g__Intestinimonas	0	24	470	95	78	56	24	16	142	21	0	16	55	0	0	30	7	0	178	33	45	55	622	225	158	41	18	0	0	16	6	19	6	89	33	0	27	32	67	290	22	5	9	60	30	26	21	160	0
k__Bacteria;p__Firmicutes;c__Clostridia;o__Clostridiales;f__Ruminococcaceae;g__Negativibacillus	14	10	0	0	9	59	48	0	15	20	19	0	0	0	0	0	7	0	26	44	0	0	220	137	21	42	55	0	282	0	81	7	15	0	0	0	13	448	17	23	41	107	0	288	82	0	0	550	10
k__Bacteria;p__Firmicutes;c__Clostridia;o__Clostridiales;f__Ruminococcaceae;g__Oscillibacter	187	455	450	185	122	763	108	259	1010	213	524	367	727	279	255	354	1107	146	668	21	1432	634	1478	43	365	155	453	87	12	325	431	70	343	223	100	10	174	588	357	312	230	372	566	515	1137	129	545	305	297
k__Bacteria;p__Firmicutes;c__Clostridia;o__Clostridiales;f__Ruminococcaceae;g__Oscillospira	325	235	771	98	49	71	10	25	906	4	12	35	101	0	108	30	0	9	296	0	4	0	8	0	17	24	89	0	0	15	5	43	68	0	108	0	29	238	0	0	24	35	127	6	0	0	136	18	219
k__Bacteria;p__Firmicutes;c__Clostridia;o__Clostridiales;f__Ruminococcaceae;g__Papillibacter	0	0	0	0	0	0	0	0	0	0	0	0	0	0	0	0	0	0	0	0	0	0	0	0	0	11	0	0	0	0	0	0	0	0	0	0	0	0	0	0	0	0	0	0	0	0	0	0	0
k__Bacteria;p__Firmicutes;c__Clostridia;o__Clostridiales;f__Ruminococcaceae;g__Phocea	0	0	0	0	0	11	5	0	25	0	0	0	0	0	0	0	18	0	0	4	0	0	7	19	5	3	0	0	0	0	6	12	0	0	0	12	0	9	0	0	5	0	0	6	0	0	0	0	0
k__Bacteria;p__Firmicutes;c__Clostridia;o__Clostridiales;f__Ruminococcaceae;g__Pseudoflavonifractor	0	24	0	0	0	0	0	0	0	0	0	0	0	0	0	44	0	0	0	13	0	0	36	0	0	0	13	19	0	15	0	7	0	0	0	0	0	50	0	0	7	0	41	36	0	0	0	0	0
k__Bacteria;p__Firmicutes;c__Clostridia;o__Clostridiales;f__Ruminococcaceae;g__Pygmaiobacter	0	0	0	0	0	0	0	0	0	0	16	0	0	0	0	0	0	0	0	0	0	0	0	0	0	0	0	0	0	0	0	0	0	0	0	0	0	0	0	0	0	0	0	0	0	0	0	0	0
k__Bacteria;p__Firmicutes;c__Clostridia;o__Clostridiales;f__Ruminococcaceae;g__Ruminiclostridium	7	0	1211	14	25	0	7	0	12	6	0	0	0	0	0	4	0	6	10	0	17	0	0	18	38	0	50	0	0	14	0	30	0	8	41	0	0	0	7	0	24	8	0	127	7	0	41	0	3
k__Bacteria;p__Firmicutes;c__Clostridia;o__Clostridiales;f__Ruminococcaceae;g__Ruminiclostridium 1	0	0	84	0	0	0	0	0	0	0	0	0	41	0	0	0	0	0	0	17	0	0	0	0	0	0	0	0	6	0	0	0	0	17	0	0	0	0	0	0	8	0	0	0	0	0	0	0	0
k__Bacteria;p__Firmicutes;c__Clostridia;o__Clostridiales;f__Ruminococcaceae;g__Ruminiclostridium 5	9	90	240	7	20	72	50	199	392	158	897	696	210	265	0	311	144	1220	175	562	134	229	307	60	38	169	138	58	1369	104	175	317	122	36	3141	118	26	149	30	5	251	97	253	14	567	27	797	335	33
k__Bacteria;p__Firmicutes;c__Clostridia;o__Clostridiales;f__Ruminococcaceae;g__Ruminiclostridium 6	329	42	113	1399	787	26	5	0	30	61	626	0	6276	0	0	674	0	22	4	696	0	0	5840	3059	116	165	636	411	179	89	45	1397	0	1219	253	0	592	85	1990	89	1912	20	27	174	0	8	36	0	41
k__Bacteria;p__Firmicutes;c__Clostridia;o__Clostridiales;f__Ruminococcaceae;g__Ruminiclostridium 9	630	143	1091	154	131	955	99	232	532	185	47	350	124	130	219	154	516	163	173	153	18	1593	501	160	263	514	307	165	48	156	229	292	355	49	70	1221	263	1350	177	300	112	419	169	138	51	260	434	394	229
k__Bacteria;p__Firmicutes;c__Clostridia;o__Clostridiales;f__Ruminococcaceae;g__Ruminococcaceae NK4A214 group	156	0	2911	106	1016	203	728	328	10	1374	133	0	0	0	0	2182	0	64	323	367	0	667	60	421	881	706	555	1249	653	2369	423	1538	922	190	57	0	336	33	1386	422	2420	606	1284	1381	0	0	0	5373	115
k__Bacteria;p__Firmicutes;c__Clostridia;o__Clostridiales;f__Ruminococcaceae;g__Ruminococcaceae UCG-002	707	237	1309	3317	2282	356	3729	19	0	11979	3768	150	1808	0	0	3766	0	362	1093	2907	1553	1731	0	7498	11654	7719	813	2985	579	1721	907	3320	563	1234	6414	0	2149	601	3527	281	3115	3306	1210	8997	1173	0	150	261	562
k__Bacteria;p__Firmicutes;c__Clostridia;o__Clostridiales;f__Ruminococcaceae;g__Ruminococcaceae UCG-003	874	0	23	723	0	329	1175	519	0	677	344	248	230	0	350	957	0	233	166	550	0	1254	152	195	266	377	38	386	0	324	352	9	0	691	131	0	561	12	217	21	95	748	251	1391	0	81	0	239	106
k__Bacteria;p__Firmicutes;c__Clostridia;o__Clostridiales;f__Ruminococcaceae;g__Ruminococcaceae UCG-004	32	0	0	40	42	56	0	14	134	0	11	31	122	0	222	16	398	103	20	57	109	188	72	0	0	0	77	12	685	74	248	493	424	52	14	57	77	21	0	0	100	137	98	0	177	12	391	896	44
k__Bacteria;p__Firmicutes;c__Clostridia;o__Clostridiales;f__Ruminococcaceae;g__Ruminococcaceae UCG-005	1579	40	1881	2420	814	285	624	134	39	1143	1124	0	315	4	0	1378	3	3	184	865	0	1039	213	1624	2337	2350	4762	16	303	1591	58	232	0	1558	472	0	482	62	1142	92	951	427	99	860	536	18	6	16	202
k__Bacteria;p__Firmicutes;c__Clostridia;o__Clostridiales;f__Ruminococcaceae;g__Ruminococcaceae UCG-007	3	0	0	0	0	0	0	0	0	6	0	0	17	0	0	0	0	0	6	5	0	0	0	0	19	0	12	0	0	0	0	0	0	8	6	0	0	0	0	0	29	0	0	7	0	0	0	0	0
k__Bacteria;p__Firmicutes;c__Clostridia;o__Clostridiales;f__Ruminococcaceae;g__Ruminococcaceae UCG-008	0	0	0	0	0	0	0	0	0	0	0	0	0	0	0	0	0	0	0	0	0	0	0	0	100	0	0	0	0	0	0	0	0	0	0	0	0	0	0	0	0	0	0	0	0	0	0	0	0
k__Bacteria;p__Firmicutes;c__Clostridia;o__Clostridiales;f__Ruminococcaceae;g__Ruminococcaceae UCG-009	0	0	92	0	33	0	0	24	17	9	0	0	0	0	0	10	0	0	0	0	0	26	0	8	52	141	69	4	0	21	0	0	0	14	0	0	2	0	8	0	8	4	26	4	31	0	0	0	0
k__Bacteria;p__Firmicutes;c__Clostridia;o__Clostridiales;f__Ruminococcaceae;g__Ruminococcaceae UCG-010	32	0	3099	126	1890	0	428	0	0	400	1013	0	89	0	0	103	0	0	17	1291	0	0	0	627	1340	4744	99	0	0	647	31	65	0	274	84	0	97	149	403	0	740	14	0	172	0	4	0	31	3
k__Bacteria;p__Firmicutes;c__Clostridia;o__Clostridiales;f__Ruminococcaceae;g__Ruminococcaceae UCG-011	0	0	0	9	0	0	0	0	0	0	0	0	0	0	0	0	0	0	0	13	0	0	0	0	0	0	0	0	0	6	0	0	0	0	0	0	0	0	0	0	0	0	0	0	0	0	0	0	0
k__Bacteria;p__Firmicutes;c__Clostridia;o__Clostridiales;f__Ruminococcaceae;g__Ruminococcaceae UCG-013	80	71	36	51	30	25	21	37	4057	326	23	116	71	26	0	40	125	0	190	32	0	1166	124	107	99	199	492	186	62	430	1005	59	343	26	133	0	688	193	109	32	634	541	298	252	292	109	113	1151	3
k__Bacteria;p__Firmicutes;c__Clostridia;o__Clostridiales;f__Ruminococcaceae;g__Ruminococcaceae UCG-014	1317	0	2631	7993	2739	233	1801	0	0	183	0	0	2	0	0	9339	0	0	9288	4051	0	0	265	2064	1300	10017	24597	1999	1251	6367	99	157	0	11898	1346	0	354	161	2578	12	6607	0	0	2867	0	89	2542	4312	273
k__Bacteria;p__Firmicutes;c__Clostridia;o__Clostridiales;f__Ruminococcaceae;g__Ruminococcaceae V9D2013 group	0	0	20	0	0	0	0	0	0	0	0	0	0	0	0	0	0	0	0	0	0	0	0	0	0	0	0	0	0	0	0	0	0	0	0	0	0	0	0	0	6	0	0	0	0	0	0	0	0
k__Bacteria;p__Firmicutes;c__Clostridia;o__Clostridiales;f__Ruminococcaceae;g__Ruminococcus 1	1551	5455	1978	2885	1380	0	102	591	0	567	37	41	781	4	161	392	33	838	278	1172	0	7487	1100	155	150	3019	686	536	40	1527	610	348	0	129	284	0	804	155	327	2305	757	0	837	54	51	41	0	1947	436
k__Bacteria;p__Firmicutes;c__Clostridia;o__Clostridiales;f__Ruminococcaceae;g__Ruminococcus 2	3275	3205	38	1969	32	865	458	1423	2022	68	318	1005	5408	58	0	0	1389	292	863	503	0	14302	1310	409	0	2377	467	0	955	0	4026	2511	18	639	493	0	1375	5210	5006	8626	624	5045	161	803	0	0	2359	6267	1159
k__Bacteria;p__Firmicutes;c__Clostridia;o__Clostridiales;f__Ruminococcaceae;g__Subdoligranulum	689	902	2134	532	792	60	420	310	805	601	330	795	435	345	134	874	409	201	341	1204	86	1445	508	1878	782	1918	508	116	660	646	182	1059	284	305	248	1140	569	43	423	85	1139	590	1130	1467	443	73	502	70	206
k__Bacteria;p__Firmicutes;c__Clostridia;o__Clostridiales;f__Ruminococcaceae;g__UBA1819	10	0	68	32	8	133	0	35	10	5	16	26	6	10	17	21	40	6	39	18	80	22	1194	67	82	51	232	8	518	19	25	296	68	34	48	115	21	291	6	40	19	109	40	70	51	46	50	122	6
k__Bacteria;p__Firmicutes;c__Clostridia;o__Clostridiales;f__Ruminococcaceae;g__[Eubacterium] coprostanoligenes group	3215	5622	4840	2641	1030	3711	2738	6111	851	6747	8841	3	5391	16	2791	1861	904	1773	266	1944	120	10483	15449	2008	6769	3570	1461	1756	1175	2111	4236	7780	238	519	1377	0	1703	8417	1692	2525	12372	459	5154	6371	5546	213	9491	2597	3458
k__Bacteria;p__Firmicutes;c__Clostridia;o__Clostridiales;f__Ruminococcaceae;g__uncultured	70	57	464	1299	298	158	428	88	542	1581	965	137	128	8	29	86	244	35	200	115	609	190	638	1303	2392	583	295	118	56	1056	111	189	90	135	131	0	357	237	534	91	417	164	55	2051	477	156	238	96	52
k__Bacteria;p__Firmicutes;c__Clostridia;o__Clostridiales;f__Ruminococcaceae;__	19	16	785	107	89	7	467	0	18	246	110	0	21	0	0	37	279	0	335	31	1241	236	42	197	698	464	265	91	0	244	107	31	0	234	4	3	129	1406	293	33	129	13	649	218	119	35	0	310	48
k__Bacteria;p__Firmicutes;c__Clostridia;o__Clostridiales;f__Syntrophomonadaceae;g__Syntrophomonas	0	0	12	0	0	0	0	0	0	0	0	0	0	0	0	0	0	0	0	0	0	0	0	0	0	0	0	0	0	0	0	0	0	0	0	0	0	0	0	0	0	0	0	0	0	0	0	0	0
k__Bacteria;p__Firmicutes;c__Clostridia;o__Clostridiales;f__Syntrophomonadaceae;__	0	0	58	0	0	0	0	0	0	0	0	0	0	0	0	0	0	0	0	0	0	0	0	0	0	0	0	0	0	0	0	0	0	0	0	0	0	0	0	0	0	0	0	0	0	0	0	0	0
k__Bacteria;p__Firmicutes;c__Clostridia;o__Clostridiales;__;__	0	0	35	0	0	0	0	0	0	0	0	0	0	0	0	0	0	0	0	0	0	0	0	0	0	0	0	0	47	22	0	0	0	14	0	0	0	0	0	0	32	0	0	0	0	0	0	0	0
k__Bacteria;p__Firmicutes;c__Clostridia;o__DTU014;f__uncultured bacterium;g__uncultured bacterium	36	0	231	12	15	0	0	0	8	0	5	0	99	0	0	0	0	0	0	19	0	0	0	0	78	23	6	0	0	12	0	0	0	47	0	0	0	0	18	0	23	0	0	85	0	0	0	0	0
k__Bacteria;p__Firmicutes;c__Erysipelotrichia;o__Erysipelotrichales;f__Erysipelotrichaceae;g__Asteroleplasma	0	0	0	0	0	0	0	0	0	0	0	0	0	0	0	0	0	0	0	0	0	0	0	35	0	0	0	0	0	0	3	0	0	0	0	0	0	0	0	0	0	0	573	7695	0	0	0	0	0
k__Bacteria;p__Firmicutes;c__Erysipelotrichia;o__Erysipelotrichales;f__Erysipelotrichaceae;g__Catenibacterium	0	429	0	0	0	0	200	1359	0	1198	0	86	0	0	1956	851	0	0	0	1079	0	0	1272	0	454	41	0	0	0	0	746	0	0	0	0	0	0	3	834	0	0	0	0	165	0	0	0	0	0
k__Bacteria;p__Firmicutes;c__Erysipelotrichia;o__Erysipelotrichales;f__Erysipelotrichaceae;g__Coprobacillus	0	0	0	0	0	0	0	24	0	0	0	0	0	0	0	0	0	0	28	59	0	0	0	0	0	0	0	0	20	0	0	19	21	28	0	0	0	17	3	0	0	0	0	3	0	0	5	0	0
k__Bacteria;p__Firmicutes;c__Erysipelotrichia;o__Erysipelotrichales;f__Erysipelotrichaceae;g__Dielma	12	0	0	0	0	0	0	0	53	0	0	0	0	0	17	0	13	0	0	7	0	4	31	0	0	0	0	0	11	9	33	7	25	7	0	0	0	0	0	4	0	0	0	4	0	0	0	8	0
k__Bacteria;p__Firmicutes;c__Erysipelotrichia;o__Erysipelotrichales;f__Erysipelotrichaceae;g__Erysipelatoclostridium	18	5	35	0	0	111	0	9	16	0	0	0	14	10	0	0	15	0	0	0	38	323	0	0	0	0	0	2	1655	0	0	3	13	0	0	56	0	89	0	0	26	17	0	6	9	0	0	9	0
k__Bacteria;p__Firmicutes;c__Erysipelotrichia;o__Erysipelotrichales;f__Erysipelotrichaceae;g__Erysipelotrichaceae UCG-003	105	9	17	187	184	0	0	0	196	0	34	0	69	0	0	0	406	22	208	319	0	1982	0	36	0	633	42	127	0	95	0	50	0	260	12	0	123	1115	0	181	227	186	0	18	54	670	10	146	21
k__Bacteria;p__Firmicutes;c__Erysipelotrichia;o__Erysipelotrichales;f__Erysipelotrichaceae;g__Erysipelotrichaceae UCG-004	0	0	1313	0	0	0	0	0	0	41	0	0	0	0	0	115	0	0	0	0	0	0	0	57	0	263	0	220	0	0	0	0	0	61	0	0	10	3	0	0	0	0	0	448	0	0	0	0	0
k__Bacteria;p__Firmicutes;c__Erysipelotrichia;o__Erysipelotrichales;f__Erysipelotrichaceae;g__Faecalicoccus	0	0	0	0	0	0	0	0	0	0	0	0	0	0	0	0	0	0	0	0	0	0	0	0	0	0	0	0	0	0	0	20	0	0	0	0	0	0	0	0	0	0	0	0	2	0	0	0	0
k__Bacteria;p__Firmicutes;c__Erysipelotrichia;o__Erysipelotrichales;f__Erysipelotrichaceae;g__Faecalitalea	0	0	89	0	0	3	0	0	27	0	120	3	0	0	0	0	30	0	0	0	0	0	0	0	0	0	0	0	45	0	0	8	305	49	6	0	0	91	0	6	0	0	0	0	63	0	0	22	0
k__Bacteria;p__Firmicutes;c__Erysipelotrichia;o__Erysipelotrichales;f__Erysipelotrichaceae;g__Firmicutes bacterium CAG:345	0	0	0	0	0	0	0	0	0	0	0	0	0	0	0	0	0	0	0	0	0	0	0	0	0	262	0	0	0	0	0	0	0	0	0	0	0	8	0	0	0	0	0	0	0	0	0	0	0
k__Bacteria;p__Firmicutes;c__Erysipelotrichia;o__Erysipelotrichales;f__Erysipelotrichaceae;g__Holdemanella	0	0	0	0	0	0	0	5	0	139	0	0	0	0	64	22	0	61	0	387	0	0	0	10	0	2558	230	0	0	0	11	414	0	0	0	860	903	81	305	0	123	373	57	68	0	0	469	0	0
k__Bacteria;p__Firmicutes;c__Erysipelotrichia;o__Erysipelotrichales;f__Erysipelotrichaceae;g__Holdemania	0	0	0	0	13	17	0	0	11	0	0	0	3	0	18	0	47	3	0	8	18	17	26	11	16	19	13	0	89	0	4	6	15	9	0	0	0	67	0	4	8	10	0	7	10	7	0	12	0
k__Bacteria;p__Firmicutes;c__Erysipelotrichia;o__Erysipelotrichales;f__Erysipelotrichaceae;g__Merdibacter	0	3	0	0	5	0	0	0	0	0	0	0	0	0	0	0	0	0	0	0	0	0	0	0	0	0	0	4	0	0	0	0	0	0	0	0	6	52	0	0	0	7	0	0	0	0	0	0	0
k__Bacteria;p__Firmicutes;c__Erysipelotrichia;o__Erysipelotrichales;f__Erysipelotrichaceae;g__Solobacterium	0	0	0	0	0	0	3	0	0	0	0	0	0	0	0	0	0	0	0	0	0	0	0	0	0	0	4	0	0	0	0	0	0	0	0	0	0	0	0	0	0	4	0	0	0	0	0	0	0
k__Bacteria;p__Firmicutes;c__Erysipelotrichia;o__Erysipelotrichales;f__Erysipelotrichaceae;g__Turicibacter	46	36	0	0	8	32	0	77	0	26	0	286	0	0	94	0	9	0	16	0	8	282	172	19	17	16	0	0	0	41	52	28	39	0	0	0	13	1206	83	20	76	469	51	18	34	103	0	223	11
k__Bacteria;p__Firmicutes;c__Erysipelotrichia;o__Erysipelotrichales;f__Erysipelotrichaceae;g__[Clostridium] innocuum group	0	0	10	0	0	0	0	0	0	0	0	0	12	22	12	5	8	0	0	0	15	0	3	0	0	0	0	0	1684	0	0	0	4	0	0	15	0	7	0	3	0	94	0	0	0	0	0	10	0
k__Bacteria;p__Firmicutes;c__Erysipelotrichia;o__Erysipelotrichales;f__Erysipelotrichaceae;g__uncultured	0	0	11	0	0	0	10	0	0	0	0	0	0	0	0	0	0	0	56	0	0	0	0	3	0	529	17	0	0	19	0	3	0	13	0	0	147	11	0	0	0	0	5	0	0	0	0	0	0
k__Bacteria;p__Firmicutes;c__Erysipelotrichia;o__Erysipelotrichales;f__Erysipelotrichaceae;__	0	0	0	0	0	0	0	0	0	0	0	0	0	0	0	0	0	0	0	0	0	0	0	0	0	0	0	0	0	0	0	0	0	0	0	0	0	0	0	0	0	0	0	164	0	0	0	0	0
k__Bacteria;p__Firmicutes;c__Negativicutes;o__Selenomonadales;f__Acidaminococcaceae;g__Acidaminococcus	0	0	0	0	0	0	0	0	6323	0	12	7387	421	0	0	0	0	1123	4709	4	0	0	5486	0	2	2	736	0	2736	0	4873	2847	0	124	0	0	0	1365	373	3989	2642	0	4497	0	12795	0	0	1338	0
k__Bacteria;p__Firmicutes;c__Negativicutes;o__Selenomonadales;f__Acidaminococcaceae;g__Phascolarctobacterium	2198	1987	0	1317	0	6605	847	2047	17545	4799	1033	11	5380	0	1378	0	0	0	0	1018	0	17814	6016	5386	0	401	993	2431	1389	22	5136	10	951	1761	2799	7899	0	1995	1843	3812	72	5755	2298	4	0	4355	3707	3833	1394
k__Bacteria;p__Firmicutes;c__Negativicutes;o__Selenomonadales;f__Acidaminococcaceae;g__Succiniclasticum	0	0	0	0	0	0	0	0	0	0	0	0	0	0	0	0	0	0	0	0	0	0	51	0	0	0	0	0	0	0	0	0	0	0	0	0	0	0	0	0	0	0	0	0	0	0	0	0	0
k__Bacteria;p__Firmicutes;c__Negativicutes;o__Selenomonadales;f__Veillonellaceae;g__Allisonella	0	149	0	0	0	72	62	222	0	55	0	42	0	0	0	49	0	47	0	0	100	0	104	0	88	19	0	75	12	0	465	211	0	0	0	0	43	0	65	0	40	58	98	192	0	0	316	0	0
k__Bacteria;p__Firmicutes;c__Negativicutes;o__Selenomonadales;f__Veillonellaceae;g__Anaeroglobus	0	0	0	0	0	0	0	0	0	0	0	0	0	16	0	0	0	0	0	0	0	0	0	0	0	0	0	0	0	0	0	0	0	0	0	0	0	0	0	0	0	0	0	0	0	0	0	0	0
k__Bacteria;p__Firmicutes;c__Negativicutes;o__Selenomonadales;f__Veillonellaceae;g__Anaerosporomusa	0	0	77	0	0	0	0	0	0	0	0	0	0	0	0	0	0	0	0	0	0	0	0	0	0	0	0	0	0	0	0	0	0	0	0	0	0	0	0	0	0	0	0	0	0	0	0	0	0
k__Bacteria;p__Firmicutes;c__Negativicutes;o__Selenomonadales;f__Veillonellaceae;g__Dialister	0	0	292	3	10367	0	7998	599	0	0	0	3250	0	1663	1782	1387	0	13694	9378	9	5786	4	242	0	7583	3086	0	1579	931	2304	0	2043	0	2	0	0	1236	151	0	0	1744	5	2423	2424	5551	0	0	0	0
k__Bacteria;p__Firmicutes;c__Negativicutes;o__Selenomonadales;f__Veillonellaceae;g__Megamonas	0	0	0	0	0	0	0	0	0	0	28	400	0	0	0	171	0	3308	0	0	0	0	10418	0	0	0	0	0	1113	0	7131	0	0	56	0	0	0	5	1237	14163	0	0	1615	0	0	0	1741	0	16278
k__Bacteria;p__Firmicutes;c__Negativicutes;o__Selenomonadales;f__Veillonellaceae;g__Megasphaera	0	5	0	0	0	0	0	19	0	0	244	4471	0	0	0	0	0	686	0	0	0	0	34633	0	0	18	0	0	1533	0	0	7505	0	0	0	8401	0	2	8	3890	305	0	3523	0	0	0	0	0	2089
k__Bacteria;p__Firmicutes;c__Negativicutes;o__Selenomonadales;f__Veillonellaceae;g__Mitsuokella	0	0	0	0	0	0	0	0	0	0	0	9602	0	0	0	0	0	0	0	0	0	0	0	0	0	0	0	0	132	0	0	5839	0	0	0	0	0	0	0	0	524	0	0	0	0	0	0	0	0
k__Bacteria;p__Firmicutes;c__Negativicutes;o__Selenomonadales;f__Veillonellaceae;g__Selenomonas	0	0	0	0	0	0	0	0	0	0	0	0	0	0	0	0	0	0	0	0	0	0	0	0	0	0	0	0	219	0	0	0	0	0	0	0	0	0	0	0	0	0	0	0	0	0	0	0	0
k__Bacteria;p__Firmicutes;c__Negativicutes;o__Selenomonadales;f__Veillonellaceae;g__Veillonella	96	173	3	11	78	0	11	391	0	26	16	246	112	6258	60	17	113	19	15	750	4	622	25	58	27	119	6	8	13	10	66	7	8	28	0	18	11	102	43	20	10	43	102	88	134	6	391	5	19
k__Bacteria;p__Firmicutes;c__Negativicutes;o__Selenomonadales;f__Veillonellaceae;g__uncultured	0	0	0	0	0	0	0	0	0	0	0	0	0	0	0	0	0	0	0	0	0	0	0	0	0	0	0	0	0	0	0	0	0	0	0	0	0	0	0	0	0	0	0	0	0	0	0	0	0
k__Bacteria;p__Fusobacteria;c__Fusobacteriia;o__Fusobacteriales;f__Fusobacteriaceae;g__Fusobacterium	0	0	0	0	0	6744	0	0	0	0	0	0	0	0	57	0	3	0	0	136	0	0	0	0	0	0	0	0	55	0	0	0	5774	0	0	0	0	0	0	0	0	0	0	0	0	0	0	0	0
k__Bacteria;p__Fusobacteria;c__Fusobacteriia;o__Fusobacteriales;f__Leptotrichiaceae;g__Sneathia	0	0	0	0	0	0	0	0	0	0	0	40	0	0	0	0	0	0	0	0	0	0	0	0	0	6	0	0	0	0	0	0	0	0	0	0	0	0	0	0	0	0	0	0	0	0	0	0	0
k__Bacteria;p__Lentisphaerae;c__Lentisphaeria;o__Victivallales;f__Victivallaceae;g__Victivallis	0	28	45	126	161	182	1741	0	6	50	1744	0	0	0	0	0	0	4	45	285	0	0	0	15	62	82	47	137	16	254	0	9	0	107	97	0	0	0	191	52	25	103	0	31	0	0	0	30	130
k__Bacteria;p__Lentisphaerae;c__Lentisphaeria;o__Victivallales;f__Victivallaceae;g__uncultured organism	0	0	0	0	0	17	0	0	0	0	120	0	0	0	0	0	0	0	0	181	0	0	0	173	0	0	0	0	31	0	0	0	0	0	144	0	0	0	0	30	59	0	0	0	0	0	0	0	36
k__Bacteria;p__Lentisphaerae;c__Lentisphaeria;o__Victivallales;f__Victivallaceae;g__uncultured rumen bacterium	0	0	66	2260	0	0	0	0	0	0	129	0	0	0	0	0	0	0	0	0	0	0	0	0	0	1205	0	0	0	0	0	116	0	0	0	0	0	12	246	0	0	0	0	0	0	0	0	0	0
k__Bacteria;p__Lentisphaerae;c__Lentisphaeria;o__Victivallales;f__Victivallaceae;__	0	0	180	0	0	0	0	0	0	0	0	0	0	0	0	0	0	0	0	0	0	0	0	0	0	0	0	0	0	0	0	0	0	0	0	0	0	0	0	0	0	0	0	0	0	0	0	0	0
k__Bacteria;p__Lentisphaerae;c__Lentisphaeria;o__Victivallales;f__vadinBE97;g__Bacteroidales bacterium 55_9	0	0	39	0	0	0	0	0	0	0	0	0	0	0	0	0	0	0	0	0	0	0	0	0	0	0	0	0	0	0	0	0	0	0	0	0	0	0	0	0	0	11	0	0	0	0	0	0	0
k__Bacteria;p__Lentisphaerae;c__Lentisphaeria;o__Victivallales;f__vadinBE97;g__uncultured bacterium	0	0	0	0	0	0	0	0	0	0	0	0	0	0	0	0	0	0	0	0	0	0	0	0	0	405	0	0	0	0	0	0	0	0	0	0	0	5	0	0	0	0	0	0	0	0	0	0	0
k__Bacteria;p__Lentisphaerae;c__Lentisphaeria;o__Victivallales;f__vadinBE97;__	0	0	46	113	391	0	0	0	0	9	60	0	0	0	0	0	0	0	0	0	0	0	0	120	0	0	0	0	0	30	0	4	0	0	0	0	0	0	104	1009	0	0	0	74	0	0	0	0	0
k__Bacteria;p__Patescibacteria;c__Saccharimonadia;o__Saccharimonadales;f__Saccharimonadaceae;g__Candidatus Saccharimonas	0	0	0	0	0	0	3	0	0	0	0	0	0	0	0	0	0	0	0	0	0	0	18	0	0	0	0	0	0	0	0	0	0	0	0	3	0	0	0	0	0	0	0	0	0	0	0	0	0
k__Bacteria;p__Patescibacteria;c__Saccharimonadia;o__Saccharimonadales;f__Saccharimonadaceae;g__uncultured Candidatus Saccharibacteria bacterium	0	0	0	0	0	0	0	4	0	7	18	0	0	0	0	4	0	0	3	3	0	0	0	0	0	0	8	0	12	0	0	0	0	0	0	0	0	0	5	0	0	0	0	0	0	0	4	0	0
k__Bacteria;p__Patescibacteria;c__Saccharimonadia;o__Saccharimonadales;f__Saccharimonadaceae;__	0	0	0	0	0	0	0	0	7	11	12	4	0	0	0	0	0	0	7	0	0	16	0	9	0	5	4	0	62	6	13	0	7	0	0	0	0	9	0	0	13	5	0	0	3	6	0	0	2
k__Bacteria;p__Patescibacteria;c__Saccharimonadia;o__Saccharimonadales;f__TM7 phylum sp. oral clone FR058;g__TM7 phylum sp. oral clone FR058	0	0	0	0	0	0	0	0	0	0	0	0	0	0	0	0	2	0	0	0	0	0	0	0	0	0	0	0	0	0	0	0	0	0	0	0	0	0	0	2	0	0	0	0	0	4	0	0	0
k__Bacteria;p__Proteobacteria;c__Alphaproteobacteria;o__Rhizobiales;f__Rhizobiaceae;g__Ochrobactrum	0	0	0	0	0	0	0	0	0	0	0	0	0	0	0	0	0	0	0	0	0	0	0	0	0	0	0	2	8	0	0	0	0	0	0	0	0	0	0	0	0	0	0	0	0	0	0	0	0
k__Bacteria;p__Proteobacteria;c__Alphaproteobacteria;o__Rhodospirillales;f__uncultured;g__Azospirillum sp. 47_25	0	0	16	1010	0	2871	0	0	0	0	0	0	0	0	0	0	425	21	0	216	0	0	78	266	0	0	258	0	0	0	35	0	0	0	75	0	0	0	0	120	0	815	0	0	4565	0	0	105	21
k__Bacteria;p__Proteobacteria;c__Alphaproteobacteria;o__Rhodospirillales;f__uncultured;g__gut metagenome	0	0	986	1119	0	2867	1162	0	173	0	5773	0	0	0	0	0	0	916	3380	1593	0	0	38	2148	0	249	444	0	362	2512	342	295	850	1376	4283	844	93	12	9692	785	2071	0	0	0	13685	1412	0	818	0
k__Bacteria;p__Proteobacteria;c__Alphaproteobacteria;o__Rhodospirillales;f__uncultured;g__uncultured bacterium	0	0	26	0	0	0	0	0	0	0	0	0	0	0	0	0	0	0	0	1781	0	0	0	0	0	527	0	0	0	0	0	0	0	0	0	0	0	6	0	0	0	0	0	0	0	0	0	0	0
k__Bacteria;p__Proteobacteria;c__Alphaproteobacteria;o__Rhodospirillales;f__uncultured;__	0	0	1426	1237	0	0	0	0	0	0	937	0	0	0	0	0	0	0	0	0	0	0	0	0	0	0	0	0	0	0	0	0	0	0	0	0	0	0	0	0	0	0	0	0	0	0	266	212	0
k__Bacteria;p__Proteobacteria;c__Alphaproteobacteria;o__Rickettsiales;f__Mitochondria;__	0	0	0	0	0	0	0	0	0	0	0	0	0	0	0	0	0	0	0	0	0	0	0	0	0	0	0	0	0	0	0	0	0	0	0	0	0	0	0	0	0	0	0	22	0	0	0	0	0
k__Bacteria;p__Proteobacteria;c__Deltaproteobacteria;o__Desulfovibrionales;f__Desulfovibrionaceae;g__Bilophila	254	95	6	247	0	543	277	297	635	19	60	242	143	0	0	14	0	178	1241	172	3021	845	1016	953	2879	49	343	4	986	51	608	159	1307	227	213	317	52	1076	142	1908	1764	874	2099	566	3627	5270	716	2339	889
k__Bacteria;p__Proteobacteria;c__Deltaproteobacteria;o__Desulfovibrionales;f__Desulfovibrionaceae;g__Desulfovibrio	0	562	331	283	3	0	2791	0	0	303	853	0	0	105	0	63	0	0	0	790	0	13	8666	4808	0	844	3806	0	1580	1875	6812	98	0	972	539	157	0	986	197	1264	0	224	254	342	0	0	2789	0	33
k__Bacteria;p__Proteobacteria;c__Deltaproteobacteria;o__Desulfovibrionales;f__Desulfovibrionaceae;g__Mailhella	0	0	0	290	0	0	393	0	0	0	48	0	0	0	0	0	0	0	0	305	0	0	0	0	0	0	0	0	0	39	0	0	0	0	0	0	0	0	0	309	0	0	0	0	0	0	0	0	0
k__Bacteria;p__Proteobacteria;c__Deltaproteobacteria;o__Desulfovibrionales;f__Desulfovibrionaceae;g__uncultured	0	25	113	62	134	446	29	0	161	183	128	40	45	0	386	38	0	0	347	151	0	54	105	915	1513	15	154	17	289	55	120	1211	0	198	23	54	66	0	186	43	156	50	184	70	0	286	0	69	82
k__Bacteria;p__Proteobacteria;c__Deltaproteobacteria;o__Desulfovibrionales;f__Desulfovibrionaceae;__	0	0	0	0	0	0	0	0	0	0	10	0	0	0	0	0	0	0	0	0	0	0	0	0	0	0	0	0	110	0	0	0	0	0	0	0	0	0	0	28	9	0	0	0	0	0	0	0	0
k__Bacteria;p__Proteobacteria;c__Gammaproteobacteria;o__Aeromonadales;f__Aeromonadaceae;g__Aeromonas	0	0	0	0	0	0	0	0	0	0	0	0	0	376	0	0	0	0	0	0	0	0	0	0	0	0	0	0	0	0	0	0	0	0	0	0	0	0	0	0	0	0	0	0	0	0	0	0	0
k__Bacteria;p__Proteobacteria;c__Gammaproteobacteria;o__Aeromonadales;f__Succinivibrionaceae;g__Succinatimonas	0	0	0	0	0	0	0	0	0	0	45	0	0	0	0	0	0	0	0	0	0	0	0	0	0	0	0	0	0	0	0	0	0	0	0	0	0	0	0	458	0	0	0	0	0	0	0	0	510
k__Bacteria;p__Proteobacteria;c__Gammaproteobacteria;o__Aeromonadales;f__Succinivibrionaceae;g__Succinivibrio	0	0	0	0	0	0	0	0	0	0	0	0	0	0	0	0	0	0	0	0	0	0	0	0	0	0	0	0	0	0	0	0	0	0	0	0	0	0	0	4220	0	0	0	0	0	0	0	0	0
k__Bacteria;p__Proteobacteria;c__Gammaproteobacteria;o__Betaproteobacteriales;f__Burkholderiaceae;g__Achromobacter	0	0	0	0	0	0	0	0	0	0	0	0	0	0	0	0	0	0	0	0	0	0	0	0	0	0	0	0	15	0	0	0	0	0	0	0	0	0	0	0	0	0	0	0	0	0	0	0	0
k__Bacteria;p__Proteobacteria;c__Gammaproteobacteria;o__Betaproteobacteriales;f__Burkholderiaceae;g__Oxalobacter	0	31	0	0	0	0	76	0	809	26	23	0	0	0	0	0	5	0	0	18	85	0	154	145	383	69	0	0	115	69	0	56	11	28	0	0	0	0	33	11	409	0	31	47	0	0	0	228	0
k__Bacteria;p__Proteobacteria;c__Gammaproteobacteria;o__Betaproteobacteriales;f__Burkholderiaceae;g__Parasutterella	2140	5424	116	359	84	0	3656	0	9088	21	117	36	3128	0	0	1407	3434	0	0	0	0	413	1445	16401	1486	15	3854	2916	0	604	236	148	611	13	24	47	3556	7050	4147	285	326	3673	973	533	0	0	155	4896	144
k__Bacteria;p__Proteobacteria;c__Gammaproteobacteria;o__Betaproteobacteriales;f__Burkholderiaceae;g__Ralstonia	1221	1047	352	1429	151	155	198	544	92	568	1244	157	216	545	0	439	520	236	0	16	0	490	0	0	0	0	3	2	8	9	11	0	309	355	120	18	130	59	0	6	25	8	103	0	0	140	8	0	0
k__Bacteria;p__Proteobacteria;c__Gammaproteobacteria;o__Betaproteobacteriales;f__Burkholderiaceae;g__Sutterella	0	0	9	117	794	1699	943	2489	0	1470	769	3988	0	0	5088	100	0	314	0	1894	5450	8180	4263	0	1164	7025	1310	684	130	206	2879	167	0	2374	986	6847	0	216	1196	2520	585	1421	4088	3005	7275	0	2342	0	1276
k__Bacteria;p__Proteobacteria;c__Gammaproteobacteria;o__Betaproteobacteriales;f__Neisseriaceae;g__Neisseria	0	13	0	0	0	0	0	0	0	0	0	0	0	0	0	0	0	0	0	0	0	0	0	0	0	0	0	0	0	0	0	0	0	0	3	0	0	0	0	0	0	0	0	0	0	0	0	0	0
k__Bacteria;p__Proteobacteria;c__Gammaproteobacteria;o__Betaproteobacteriales;f__Rhodocyclaceae;g__Methyloversatilis	0	0	0	0	0	0	0	0	0	0	0	0	0	0	0	0	0	0	0	0	0	0	0	0	0	0	0	0	0	0	0	0	0	0	0	0	0	0	0	0	0	0	0	0	0	0	20	4	0
k__Bacteria;p__Proteobacteria;c__Gammaproteobacteria;o__Enterobacteriales;f__Enterobacteriaceae;g__Citrobacter	0	0	0	0	0	0	0	0	81	0	0	32	0	0	0	0	0	0	0	0	0	193	142	0	0	0	0	0	0	0	206	0	250	590	0	0	0	0	34	0	0	0	29	0	0	0	0	0	0
k__Bacteria;p__Proteobacteria;c__Gammaproteobacteria;o__Enterobacteriales;f__Enterobacteriaceae;g__Enterobacter	0	0	0	0	37	0	0	0	0	0	0	0	0	0	0	0	0	0	0	0	0	286	698	0	0	0	0	0	0	0	128	0	0	765	0	0	0	0	67	0	10	0	91	0	0	35	20	0	12
k__Bacteria;p__Proteobacteria;c__Gammaproteobacteria;o__Enterobacteriales;f__Enterobacteriaceae;g__Escherichia-Shigella	24	19	103	2680	14	12	149	457	887	0	12	18	13	7696	0	19	599	0	12	19	1683	869	491	20	446	36	23	20	5079	19	192	75	950	357	21	137	43	188	21	81	0	116	173	857	1230	682	2011	15	47
k__Bacteria;p__Proteobacteria;c__Gammaproteobacteria;o__Enterobacteriales;f__Enterobacteriaceae;g__Hafnia-Obesumbacterium	0	0	0	0	0	0	0	0	0	0	0	0	0	0	0	0	154	0	0	0	0	0	0	0	0	0	0	0	0	0	29	0	0	0	0	0	0	86	257	0	0	0	0	0	0	0	0	5	0
k__Bacteria;p__Proteobacteria;c__Gammaproteobacteria;o__Enterobacteriales;f__Enterobacteriaceae;g__Klebsiella	0	0	0	3050	0	0	0	13	0	0	0	0	0	2392	0	0	0	0	0	0	248	10	35	0	2976	0	0	4	0	0	0	0	0	0	0	0	0	0	0	0	0	0	78	0	0	0	620	0	2164
k__Bacteria;p__Proteobacteria;c__Gammaproteobacteria;o__Enterobacteriales;f__Enterobacteriaceae;g__Morganella	0	0	0	0	0	0	0	0	0	0	0	0	0	0	0	0	0	0	0	0	0	0	0	0	0	0	0	0	0	0	0	0	0	0	0	17	0	0	0	0	0	0	0	0	0	0	0	0	0
k__Bacteria;p__Proteobacteria;c__Gammaproteobacteria;o__Enterobacteriales;f__Enterobacteriaceae;g__Proteus	0	0	0	0	0	0	0	0	0	0	0	0	0	0	0	0	0	0	0	0	0	63	0	0	0	0	0	0	0	0	0	0	0	0	0	0	0	0	0	0	0	0	0	0	0	0	0	0	0
k__Bacteria;p__Proteobacteria;c__Gammaproteobacteria;o__Enterobacteriales;f__Enterobacteriaceae;g__Raoultella	0	0	0	0	0	0	0	0	0	0	0	0	0	0	0	0	0	0	0	0	0	123	0	0	0	0	0	0	0	0	0	0	0	0	0	0	0	0	0	0	0	0	15	0	0	0	0	0	0
k__Bacteria;p__Proteobacteria;c__Gammaproteobacteria;o__Enterobacteriales;f__Enterobacteriaceae;g__Serratia	0	0	0	5	0	0	0	0	0	0	0	0	0	0	0	0	0	0	0	0	0	0	0	0	0	0	0	0	15	0	0	0	0	38	0	0	0	0	0	0	0	0	0	0	4	0	0	0	0
k__Bacteria;p__Proteobacteria;c__Gammaproteobacteria;o__Enterobacteriales;f__Enterobacteriaceae;g__Tatumella	0	0	0	0	0	0	0	0	0	0	0	0	0	0	0	0	0	0	0	0	0	0	0	0	0	0	0	0	0	0	0	0	0	14	0	0	0	0	0	0	0	0	0	0	0	0	0	0	0
k__Bacteria;p__Proteobacteria;c__Gammaproteobacteria;o__Enterobacteriales;f__Enterobacteriaceae;__	7	0	0	0	9	0	0	0	11	0	0	0	0	0	0	4	0	0	0	0	0	989	5602	0	0	0	10	0	21	0	114	0	45	2485	0	15	0	0	28	0	5	6	215	0	0	40	35	0	0
k__Bacteria;p__Proteobacteria;c__Gammaproteobacteria;o__Pasteurellales;f__Pasteurellaceae;g__Actinobacillus	0	0	0	0	0	0	0	0	0	0	0	0	0	0	0	0	0	0	0	0	0	27	0	0	0	0	0	0	0	0	19	0	0	0	0	0	0	0	0	0	0	0	0	0	0	0	0	0	0
k__Bacteria;p__Proteobacteria;c__Gammaproteobacteria;o__Pasteurellales;f__Pasteurellaceae;g__Aggregatibacter	0	0	0	0	0	0	0	0	0	0	0	4	0	0	0	0	0	0	0	0	0	0	0	6	0	0	0	0	0	0	0	0	0	0	0	0	0	4	0	0	0	0	0	0	0	0	0	0	0
k__Bacteria;p__Proteobacteria;c__Gammaproteobacteria;o__Pasteurellales;f__Pasteurellaceae;g__Haemophilus	138	117	0	5	29	0	0	49	0	0	0	598	169	11	34	0	6	0	0	37	0	493	0	77	56	32	0	2	0	11	90	0	3	0	0	40	7	159	70	0	0	10	0	69	30	6	21	0	6
k__Bacteria;p__Proteobacteria;c__Gammaproteobacteria;o__Pseudomonadales;f__Pseudomonadaceae;g__Pseudomonas	32	25	0	35	0	5	6	16	0	19	47	129	8	0	11	10	7	0	0	0	0	10	12	0	4	9	5	0	161	5	0	0	10	104	5	5	4	0	5	12	17	7	30	0	4	49	5	22	0
k__Bacteria;p__Spirochaetes;c__Brachyspirae;o__Brachyspirales;f__Brachyspiraceae;g__Brachyspira	0	0	0	0	0	0	0	0	0	0	0	0	0	0	0	0	0	0	0	0	0	0	0	0	0	87	0	0	0	0	0	0	0	0	0	0	0	0	0	0	0	0	0	0	0	0	0	0	0
k__Bacteria;p__Synergistetes;c__Synergistia;o__Synergistales;f__Synergistaceae;g__Cloacibacillus	0	0	40	0	0	0	0	0	0	0	17	0	0	0	0	0	0	0	0	0	0	0	0	0	0	0	0	0	0	3	0	0	0	0	0	0	0	0	0	0	0	0	0	11	0	0	0	0	0
k__Bacteria;p__Synergistetes;c__Synergistia;o__Synergistales;f__Synergistaceae;g__Pyramidobacter	0	0	0	0	0	0	0	0	18	0	0	0	0	0	0	0	0	0	0	0	59	0	0	0	0	0	0	0	0	0	0	0	0	0	0	0	0	0	0	0	0	0	0	0	0	0	0	0	0
k__Bacteria;p__Synergistetes;c__Synergistia;o__Synergistales;f__Synergistaceae;g__Synergistes	0	37	0	0	0	0	0	0	0	0	113	0	0	0	0	0	0	0	0	0	0	0	0	0	0	0	113	0	15	0	0	0	0	0	0	0	0	0	0	0	183	0	0	0	0	0	0	0	0
k__Bacteria;p__Tenericutes;c__Mollicutes;o__Anaeroplasmatales;f__Anaeroplasmataceae;g__Anaeroplasma	0	0	3821	0	0	0	0	0	0	0	0	0	0	0	0	0	0	0	0	0	0	0	0	0	0	0	0	0	0	0	0	0	0	0	0	0	0	0	0	0	0	0	0	0	0	0	0	0	0
k__Bacteria;p__Tenericutes;c__Mollicutes;o__Izimaplasmatales;f__gut metagenome;g__gut metagenome	0	0	77	0	99	0	291	0	0	0	0	0	0	0	0	0	0	0	0	0	0	0	0	0	0	0	0	0	0	62	0	0	0	142	0	0	0	0	0	0	0	0	0	0	0	0	0	0	0
k__Bacteria;p__Tenericutes;c__Mollicutes;o__Izimaplasmatales;f__uncultured bacterium;g__uncultured bacterium	0	0	0	0	0	0	0	0	0	0	0	0	0	0	0	0	0	0	0	0	0	0	0	0	0	800	0	0	0	0	0	0	0	0	0	0	0	7	0	0	0	0	0	0	0	0	0	0	0
k__Bacteria;p__Tenericutes;c__Mollicutes;o__Izimaplasmatales;f__uncultured organism;g__uncultured organism	0	0	0	13	3174	0	0	0	0	0	3735	0	0	0	0	0	0	0	0	30	0	0	0	110	93	702	21	0	0	0	0	3	0	0	1204	0	0	18	680	0	14	0	0	44	0	0	0	0	0
k__Bacteria;p__Tenericutes;c__Mollicutes;o__Mollicutes RF39;f__Firmicutes bacterium CAG:822;g__Firmicutes bacterium CAG:822	0	0	21	0	0	0	0	0	0	0	0	0	0	0	0	0	0	0	0	0	0	0	0	0	0	0	0	0	0	0	0	0	0	0	0	0	0	0	0	0	0	0	0	0	0	0	0	0	0
k__Bacteria;p__Tenericutes;c__Mollicutes;o__Mollicutes RF39;f__gut metagenome;g__gut metagenome	23	0	14	74	42	0	15	0	0	0	0	0	0	0	0	79	0	0	0	26	0	0	0	0	581	56	19	0	0	63	0	0	0	0	0	0	25	0	110	0	156	0	0	65	0	0	0	0	0
k__Bacteria;p__Tenericutes;c__Mollicutes;o__Mollicutes RF39;f__metagenome;g__metagenome	0	0	11	0	0	0	0	0	0	0	0	0	0	0	0	0	0	0	0	0	0	0	0	35	0	0	0	0	0	0	0	0	0	0	0	0	0	0	0	0	0	0	0	0	0	0	0	0	0
k__Bacteria;p__Tenericutes;c__Mollicutes;o__Mollicutes RF39;f__uncultured Firmicutes bacterium;g__uncultured Firmicutes bacterium	0	0	0	0	16	0	0	0	0	0	0	0	0	0	0	0	0	0	0	0	0	0	0	0	0	0	0	0	0	0	0	0	0	0	0	0	0	0	0	0	0	0	0	0	0	0	0	0	0
k__Bacteria;p__Tenericutes;c__Mollicutes;o__Mollicutes RF39;f__uncultured bacterium;g__uncultured bacterium	0	0	15	0	23	0	0	0	0	0	0	0	0	0	0	22	0	0	0	35	0	0	0	0	414	195	0	0	0	67	0	0	0	0	336	0	0	5	17	0	112	0	0	0	0	0	0	0	0
k__Bacteria;p__Tenericutes;c__Mollicutes;o__Mollicutes RF39;f__unidentified rumen bacterium RF39;g__unidentified rumen bacterium RF39	0	0	0	0	54	0	0	0	0	0	0	0	0	0	0	0	0	0	0	0	0	0	0	0	0	0	0	0	0	0	0	0	0	0	0	0	0	0	0	0	0	0	0	0	0	0	0	0	0
k__Bacteria;p__Tenericutes;c__Mollicutes;o__Mollicutes RF39;__;__	36	0	116	0	23	0	0	0	0	0	0	0	0	0	0	0	0	0	0	0	0	0	0	0	164	14	0	0	0	0	0	0	0	0	33	0	0	0	0	0	27	0	0	0	0	0	0	0	0
k__Bacteria;p__Verrucomicrobia;c__Verrucomicrobiae;o__Opitutales;f__Puniceicoccaceae;g__uncultured	0	0	81	151	0	0	1023	0	0	0	1684	0	0	0	0	0	0	0	0	398	0	0	0	13	0	1194	8	0	0	379	0	0	0	0	61	0	0	17	1056	57	0	0	0	77	0	0	0	0	0
k__Bacteria;p__Verrucomicrobia;c__Verrucomicrobiae;o__Verrucomicrobiales;f__Akkermansiaceae;g__Akkermansia	106	6	1370	1024	2209	10052	382	1323	1450	0	9705	3	0	0	0	0	1591	0	3928	911	501	17	5193	2991	10	3065	5039	0	0	24	0	0	146	328	683	1362	0	479	269	13	5146	344	0	3734	2367	219	553	1541	0
[truncated: 2 more columns]
